# Supplementary material for: Genome-Wide Associations with Body and Fleece Weight in United States Sheep
Source: Genes (Basel). 2025 Jun 24;16(7):733. doi: 10.3390/genes16070733 (PMC12294545; doi:10.3390/genes16070733)
Supplement: Supplementary file 1 [file genes-16-00733-s001.zip]

Archive with 4 entries (4 files):
- Additional_File_S1.pdf
- Additional_File_S2.xlsx
- Additional_File_S3.xlsx
- Additional_File_S4.pdf
