# Supplementary material for: Genome-Wide Associations with Body and Fleece Weight in United States Sheep
Source: Genes (Basel). 2025 Jun 24;16(7):733. doi: 10.3390/genes16070733 (PMC12294545; doi:10.3390/genes16070733)
Supplement: Supplementary file 1 [file genes-16-00733-s001.zip › Additional_File_S2.xlsx]

## Sheet: Supplementary Table S1
Supplementary Table S1. Results of Tukey HSD multiple comparison of means analysis. The mean difference and adjust P-value for each pairwise breed comparison are provided.
	LFW		AFW		PLEW
Pairwise Breed	Mean Diff.	Adj. P-value	Mean Diff.	Adj. P-value	Mean Diff.	Adj. P-value
Polypay-Columbia	-7.8	4.13e-13	-1.22	3.75e-13	-10.15	4.26e-13
Rambouillet-Columbia	0.21	0.995	-0.06	0.846	-8.89	5.4e-12
Suffolk-Columbia	-12.09	3.75e-13	-1.72	3.75e-13	-3.33	0.0622
Rambouillet-Polypay	8.01	3.75e-13	1.15	3.75e-13	1.26	0.175
Suffolk-Polypay	-4.29	9.66e-13	-0.5	4.13e-13	6.82	4.19e-13
Suffolk-Rambouillet	-12.31	3.75e-13	-1.65	3.75e-13	5.56	3.38e-11

## Sheet: Supplementary Table S2
Supplementary Table S2. Pearson correlation P-values for across and within breed correlation analyses.
		PLEW	LFW	AFW	Longevity
All Breeds	PLEW		1.54e-06	3.92e-09	0.0197
	LFW	1.54e-06		1.76e-175	1.07e-215
	AFW	3.92e-09	1.76e-175		1.73e-08
	Longevity	0.0197	1.07e-215	1.73e-08
Columbia	PLEW		0.194	0.0111	0.984
	LFW	0.194		0.000136	1.72e-23
	AFW	0.0111	0.000136		0.499
	Longevity	0.984	1.72e-23	0.499
Polypay	PLEW		1.73e-10	4.19e-19	0.116
	LFW	1.73e-10		3.65e-29	4.5e-104
	AFW	4.19e-19	3.65e-29		0.468
	Longevity	0.116	4.5e-104	0.468
Rambouillet	PLEW		0.0405	1.08e-13	0.0236
	LFW	0.0405		1.3e-26	1.52e-130
	AFW	1.08e-13	1.3e-26		0.61
	Longevity	0.0236	1.52e-130	0.61
Suffolk	PLEW		2.25e-17	0.00372	6.7e-15
	LFW	2.25e-17		2.89e-15	4.8e-49
	AFW	0.00372	2.89e-15		0.0259
	Longevity	6.7e-15	4.8e-49	0.0259

## Sheet: Supplementary Table S3
Supplementary Table S3. Descriptive statistics of inbreeding coefficients from the inbreeding and homozygosity analyses calculated from the signature of selection dataset (USSES and Repository sheep). The breed average, standard deviation, minimum value and maximum value are given for the method-of-moments inbreeding coefficient (FMOM), ROH-based inbreeding coefficient (FROH), observed homozygosi…
		FMOM	FROH	Observed Hom. (%)	Expected Hom. (%)
Polypay	Average ± SD	0.030 ± 0.02	0.070 ± 0.02	67.38 ± 0.77	66.40 ± 0.01
	Min	0	0.014	65.39	66.34
	Max	0.121	0.155	70.45	66.42
Rambouillet	Average ± SD	0.038 ± 0.02	0.071 ± 0.02	67.67 ± 0.70	66.40 ± 0.01
	Min	0	0.009	65.47	66.37
	Max	0.122	0.148	70.5	66.59
Suffolk	Average ± SD	0.107 ± 0.04	0.116 ± 0.04	69.97 ± 1.20	66.40 ± 0.02
	Min	0.015	0.004	66.92	66.26
	Max	0.304	0.305	74.55	66.7

## Sheet: Supplementary Table S4
Supplementary Table S4. Tukey-HSD P-value results for inbreeding analyses.
	FMOM	FROH
Rambouillet-Polypay	4.95997e-05	0.930799
Suffolk-Polypay	0	0
Suffolk-Rambouillet	0	0
