# Supplementary material for: Genome-Wide Associations with Body and Fleece Weight in United States Sheep
Source: Genes (Basel). 2025 Jun 24;16(7):733. doi: 10.3390/genes16070733 (PMC12294545; doi:10.3390/genes16070733)
Supplement: Supplementary file 1 [file genes-16-00733-s001.zip › Additional_File_S3.xlsx]

## Sheet: Sheet 1_Genes of Interest
Fst		GWAS		ROH
ABCG2		ADAR		DCAF16
BCLAF1		ATP1B2		FAM168B
CCND2		CCDC42		FAM184B
ETFA		CD68		FRY
GABRP		DHRS7C		HMGA2
H1-1		DNAH2		LAP3
ISL2		EFNB3		LCORL
KCNIP1		EIF4A1		LEMD3
LOC101104288		FXR2		LLPH
LOC101112606		GLP2R		LOC101104580
LOC101113108		GSG1L2		LOC101106144
LOC101113369		KCNN3		LOC101106402
LOC101113632		LOC101114438		LOC101110773
LOC105603147		LOC101114950		LOC101120641
LOC105608579		LOC101115704		LOC101122056
LOC105608893		LOC105613885		LOC105608693
LOC114109686		LOC114110499		LOC105609948
LOC114113867		LOC114114445		LOC106990902
LOC121819172		LOC114114447		LOC114113320
LOC121819220		LOC114114448		LOC114114191
LOC132657267		LOC114114557		LOC121819124
LOC132657685		LOC114114558		LOC121819821
LOC132658148		LOC114116879		LOC121820437
LOC132658266		LOC114117063		LOC132659626
LOC132659637		LOC114117084		LOC132660032
MBNL2		LOC114117085		MED28
PDE4D		LOC114117101		MSRB3
PEPD		LOC121816042		NCAPG
PPM1K		LOC121819444		PLEKHB2
SCAPER		LOC121819446		RXFP2
SETBP1		LOC121819450		TRNAA-CGC
SLC17A2		LOC121819457		WIF1
SLC17A3		LOC132657147
TIGAR		LOC132659772
TMEM178B		MFSD6L
TRIM38		MPDU1
TRNAH-AUG_7		NTN1
		PIEZO2
		PIK3R6
		SAT2
		SENP3
		SETBP1
		SHBG
		SOX15
		TNFSF12
		TNFSF13
		TP53
		TTC39C
		USP43
		WRAP53

## Sheet: Sheet 2_Descriptive Stats
Analysis	SNP	Genotype	mean_LFW_Suffolk	sd_LFW_Suffolk	mean_AFW_Suffolk	sd_AFW_Suffolk	mean_PLEW_Suffolk	sd_PLEW_Suffolk	mean_LFW_Rambouillet	sd_LFW_Rambouillet	mean_AFW_Rambouillet	sd_AFW_Rambouillet	mean_PLEW_Rambouillet	sd_PLEW_Rambouillet	mean_LFW_Polypay	sd_LFW_Polypay	mean_AFW_Polypay	sd_AFW_Polypay	mean_PLEW_Polypay	sd_PLEW_Polypay	mean_LFW_Columbia	sd_LFW_Columbia	mean_AFW_Columbia	sd_AFW_Columbia	mean_PLEW_Columbia	sd_PLEW_Columbia
AFW GWAS	oar3_OAR1_103451160	C C	12.59	4.13	2.92	0.75	76.66	7.5	23.93	7.54	4.39	0.56	69.21	8.97	15.98	5.65	3.04	0.59	66.18	10.45	27.47	7.02	5.12	1.94	68.95	0.64
AFW GWAS	oar3_OAR1_103451160	C T	11.45	5.7	2.54	0.54	71.97	11.41	24.08	6.97	4.19	0.62	67.61	8.45	16.71	5.77	3.14	0.57	66.43	8.96	26.01	9.59	4.47	0.61	78.65	6.39
AFW GWAS	oar3_OAR1_103451160	T T	12.1	5.01	2.53	0.49	73.77	10.74	24.72	6.18	4.05	0.58	66.47	7.71	15.9	5.48	2.99	0.54	66.49	9.15	23.18	8.88	4.16	0.68	76.26	9.94
AFW GWAS	oar3_OAR23_42697688	C C	11.3	5.64	2.47	0.65	71.37	10.19	16.19		2.7		63.96		14.84	5.46	2.9	0.51	66.88	10.85	26.72	2.57	3.82	0.37	75.07	0.96
AFW GWAS	oar3_OAR23_42697688	C T	12.66	5.24	2.56	0.5	74.34	10.84	23.6	7.13	4.02	0.6	66.03	8.2	16.11	5.58	3.02	0.53	66.39	8.9	20.21	7.78	3.86	0.46	73.98	11.41
AFW GWAS	oar3_OAR23_42697688	T T	11	4.73	2.58	0.44	72.71	11.36	24.27	6.9	4.22	0.6	67.85	8.46	17.49	5.51	3.23	0.6	66.18	8.11	24.63	9.24	4.36	0.75	77.17	8.88
AFW GWAS	oar3_OAR23_44754752	A A	10.77	4.84	2.19	0.4	70.67	12.15	24.48	7.5	3.63	0.86	62.9	5.3	15.16	6.03	2.92	0.55	66.09	9.61	28.86	4.14	4.39	1.02	78.02	5.15
AFW GWAS	oar3_OAR23_44754752	A G	12.26	5.33	2.61	0.52	73.67	10.13	24.86	6.81	4.14	0.56	67.48	8.61	16.43	5.24	3.08	0.55	66.99	9.57	23.48	8.55	4.07	0.53	76.14	9.24
AFW GWAS	oar3_OAR23_44754752	G G	11.88	5.21	2.64	0.5	73.96	11.39	24.05	6.95	4.22	0.61	67.92	8.39	17.63	5.63	3.24	0.58	65.76	7.07	23.88	9.47	4.35	0.78	76.73	9.5
AFW GWAS	oar3_OAR23_44773374	C C	12.14	4.67	2.64	0.42	74.29	10.25	23.95	6.94	4.23	0.61	67.89	8.45	17.74	5.47	3.21	0.57	66.59	7.76	23.8	9.18	4.3	0.76	76.22	10.32
AFW GWAS	oar3_OAR23_44773374	C T	11.94	5.51	2.54	0.58	73.7	11.06	25.13	6.84	4.12	0.57	67.44	8.37	16.14	5.41	3.01	0.53	66.35	9.56	23.95	8.68	4.09	0.55	77.16	5.34
AFW GWAS	oar3_OAR23_44773374	T T	11.45	5.39	2.32	0.44	70.16	9.81	21.71	5.17	3.41	0.61	59.57	3.8	14.09	5.6	2.93	0.56	66.48	10.04	33.16		5.53		83.91
AFW GWAS	oar3_OAR23_44775430	C C	11.62	5.11	2.47	0.4	72.68	12.18	24	6.9	4.23	0.61	67.89	8.47	17.76	5.5	3.21	0.57	66.58	7.84	23.88	9.47	4.35	0.78	76.73	9.5
AFW GWAS	oar3_OAR23_44775430	C T	12.17	5.02	2.58	0.54	74.58	10.87	24.99	6.98	4.11	0.57	67.31	8.35	16.13	5.4	3.01	0.54	66.22	9.46	23.48	8.55	4.07	0.53	76.14	9.24
AFW GWAS	oar3_OAR23_44775430	T T	11.67	5.46	2.54	0.52	72.02	10.65	21.71	5.17	3.41	0.61	59.57	3.8	14.28	5.62	2.93	0.55	66.79	10.09	28.86	4.14	4.39	1.02	78.02	5.15
AFW GWAS	oar3_OAR23_44814782	A A	14.33	5.36	2.64	0.47	74.76	8.42	23.94	6.92	4.23	0.61	67.94	8.39	16.93	5.62	3.14	0.55	65.73	8.12	23.08	9.37	4.29	0.76	75.98	9.98
AFW GWAS	oar3_OAR23_44814782	A C	11.54	5.29	2.57	0.6	72.64	12.67	25.24	6.95	4.09	0.59	66.96	8.68	16.08	5.47	3	0.56	67.35	9.92	26.25	7.38	4.1	0.51	78.05	6.12
AFW GWAS	oar3_OAR23_44814782	C C	11.48	4.92	2.5	0.45	73.43	9.88	26.58	4.15	3.98	0.37	60.78	5.9	13.69	5.37	2.87	0.47	66.2	9.88	33.16		5.53		83.91
LFW GWAS	oar3_OAR23_32915896	A A	11.13	5.26	2.46	0.52	73.23	10.65	22.74	6.48	4.01	0.58	67.79	8.32	16.24	5.41	2.99	0.52	65.93	8.5	23.76	9.17	4.28	0.72	77.45	9.54
LFW GWAS	oar3_OAR23_32915896	A C	12.44	5.19	2.6	0.51	73.16	11.08	24.18	7.3	4.2	0.65	67.26	8.57	16.04	5.77	3.06	0.55	66.59	9.22	23.08	8.67	4.16	0.73	75.03	9.02
LFW GWAS	oar3_OAR23_32915896	C C	12.96	4.85	2.72	0.5	73.89	11.53	25.41	6.39	4.35	0.51	68.39	8.31	16.62	5.71	3.24	0.67	67.79	11.15	34.05	0.86	4.92	0.58	78.93	4.78
LFW GWAS	oar3_OAR4_105306184	A G	11.45	4.69	2.48	0.43	73.33	12.17	19.44	8.29	4.08	0.75	70.84	12.17	15.96	6.79	2.81	0.36	64.71	7.81
LFW GWAS	oar3_OAR4_105306184	G G	12.05	5.58	2.57	0.57	74.62	10.99	24.28	6.87	4.2	0.6	67.65	8.38	16.18	5.59	3.06	0.56	66.62	9.21	24.02	9.05	4.28	0.72	76.9	8.92
PLEW GWAS	OAR11_28473036.1	C C	17.46		3.49		79.38		24	6.49	4.11	0.52	64.77	7.76	17	4.61	2.98	0.5	63.1	7.56
PLEW GWAS	OAR11_28473036.1	C T	14.07	5.29	2.58	0.56	75.31	10.7	24.15	7.3	4.23	0.64	67.98	8.07	15.91	5.39	2.99	0.58	65.62	9.28	23.2	8.05	4.14	0.75	73.86	3.34
PLEW GWAS	OAR11_28473036.1	T T	11.51	5.13	2.54	0.51	72.9	10.92	24.71	6.38	4.23	0.61	71.56	9	16.12	6.3	3.16	0.54	69.1	9.1	24.36	8.95	4.32	0.66	77.01	9.58
PLEW GWAS	oar3_OAR11_26871682	A A	11.51	5.13	2.54	0.51	72.9	10.92	24.23	6.67	4.22	0.66	72.17	9.14	15.54	6.37	3.11	0.54	69.24	9.31	24.7	9.23	4.36	0.67	78.04	8.04
PLEW GWAS	oar3_OAR11_26871682	A T	14.07	5.29	2.58	0.56	75.31	10.7	24.88	7.1	4.27	0.65	68.86	7.95	16.35	5.39	3.06	0.58	67	9.31	20.96	7.42	3.87	0.83	70.46	11.33
PLEW GWAS	oar3_OAR11_26871682	T T	17.46		3.49		79.38		23.44	6.71	4.11	0.52	65.23	8	16.4	5.3	2.98	0.52	63.03	7.71
PLEW GWAS	oar3_OAR11_26872220	C C	17.46		3.49		79.38		23.4	6.71	4.11	0.52	65.16	8.03	16.43	5.29	2.99	0.52	63.12	7.73
PLEW GWAS	oar3_OAR11_26872220	C T	14.07	5.29	2.58	0.56	75.31	10.7	24.88	7.1	4.27	0.65	68.86	7.95	16.35	5.39	3.06	0.58	67	9.31	20.96	7.42	3.87	0.83	70.46	11.33
PLEW GWAS	oar3_OAR11_26872220	T T	11.47	5.15	2.54	0.51	72.82	10.93	24.23	6.67	4.22	0.66	72.17	9.14	15.54	6.37	3.11	0.54	69.24	9.31	24.7	9.23	4.36	0.67	78.04	8.04
PLEW GWAS	oar3_OAR11_26875222	A A	11.69	5.09	2.54	0.51	73.21	10.31	24.74	6.54	4.24	0.67	72.02	9.35	15.58	6.31	3.1	0.54	69.16	9.2	24.7	9.23	4.36	0.67	78.04	8.04
PLEW GWAS	oar3_OAR11_26875222	A C	13.93	5.36	2.57	0.57	74.77	10.57	24.56	7.01	4.25	0.65	69.01	7.88	16.55	5.39	3.1	0.58	67.34	9.37	21.37	6.82	4.06	0.68	70.86	13.26
PLEW GWAS	oar3_OAR11_26875222	C C	17.46		3.49		79.38		23.4	6.71	4.11	0.52	65.16	8.03	16.43	5.29	2.99	0.52	63.12	7.73
PLEW GWAS	oar3_OAR11_26890263	A A	17.46		3.49		79.38		23.4	6.71	4.11	0.52	65.16	8.03	16.43	5.29	2.99	0.52	63.12	7.73
PLEW GWAS	oar3_OAR11_26890263	A G	14.07	5.29	2.58	0.56	75.31	10.7	24.88	7.1	4.27	0.65	68.86	7.95	16.35	5.39	3.06	0.58	67	9.31	20.96	7.42	3.87	0.83	70.46	11.33
PLEW GWAS	oar3_OAR11_26890263	G G	11.51	5.13	2.54	0.51	72.9	10.92	24.23	6.67	4.22	0.66	72.17	9.14	15.54	6.37	3.11	0.54	69.24	9.31	24.7	9.23	4.36	0.67	78.04	8.04
PLEW GWAS	oar3_OAR11_26893729	A A	11.51	5.13	2.54	0.51	72.9	10.92	24.23	6.67	4.22	0.66	72.17	9.14	15.54	6.37	3.11	0.54	69.24	9.31	24.7	9.23	4.36	0.67	78.04	8.04
PLEW GWAS	oar3_OAR11_26893729	A G	14.07	5.29	2.58	0.56	75.31	10.7	24.88	7.1	4.27	0.65	68.86	7.95	16.31	5.4	3.06	0.58	67.02	9.37	20.96	7.42	3.87	0.83	70.46	11.33
PLEW GWAS	oar3_OAR11_26893729	G G	17.46		3.49		79.38		23.4	6.71	4.11	0.52	65.16	8.03	16.43	5.29	2.99	0.52	63.12	7.73
PLEW GWAS	oar3_OAR11_26915553	C C	11.51	5.13	2.54	0.51	72.9	10.92	24.33	6.65	4.22	0.65	71.96	9.19	15.54	6.37	3.11	0.54	69.24	9.31	24.7	9.23	4.36	0.67	78.04	8.04
PLEW GWAS	oar3_OAR11_26915553	C T	14.07	5.29	2.58	0.56	75.31	10.7	24.9	7.09	4.28	0.65	68.84	7.93	16.35	5.39	3.06	0.58	67	9.31	20.96	7.42	3.87	0.83	70.46	11.33
PLEW GWAS	oar3_OAR11_26915553	T T	17.46		3.49		79.38		23.34	6.71	4.1	0.52	65.18	8.07	16.43	5.29	2.99	0.52	63.12	7.73
PLEW GWAS	oar3_OAR11_26941564	A A	17.46		3.49		79.38		23.98	6.6	4.11	0.51	64.88	7.74	17.09	4.71	2.97	0.5	62.83	7.68
PLEW GWAS	oar3_OAR11_26941564	A C	14.07	5.29	2.58	0.56	75.31	10.7	24.15	7.26	4.24	0.64	67.81	8.08	15.95	5.38	3	0.58	65.68	9.14	21.03	9.34	3.83	1.06	73.29	3.4
PLEW GWAS	oar3_OAR11_26941564	C C	11.51	5.13	2.54	0.51	72.9	10.92	24.73	6.28	4.21	0.61	71.7	8.96	16.13	6.2	3.15	0.54	69.01	9.11	24.36	8.95	4.32	0.66	77.01	9.58
PLEW GWAS	oar3_OAR11_26956223	A A	13.83	3.24	2.64	0.76	75.75	5.27	23.14	6.79	4.1	0.54	65.05	8.18	16.87	5.27	2.97	0.53	63.17	7.81
PLEW GWAS	oar3_OAR11_26956223	A G	13.06	5.59	2.51	0.57	74.99	9.55	24.99	6.98	4.27	0.65	68.61	7.82	16.18	5.42	3.07	0.58	66.81	9.28	20.96	7.42	3.87	0.83	70.46	11.33
PLEW GWAS	oar3_OAR11_26956223	G G	11.51	5.13	2.56	0.5	72.71	11.34	24.29	6.69	4.22	0.61	72.39	9	15.52	6.26	3.09	0.53	68.97	9.28	24.7	9.23	4.36	0.67	78.04	8.04
PLEW GWAS	oar3_OAR11_26957648	C C	13.83	3.24	2.64	0.76	75.75	5.27	23.49	6.7	4.11	0.53	65.1	7.99	16.81	5.16	2.97	0.53	63.48	7.81
PLEW GWAS	oar3_OAR11_26957648	C T	13.06	5.59	2.51	0.57	74.99	9.55	24.84	7.06	4.27	0.65	68.96	7.91	16.2	5.43	3.06	0.57	66.7	9.34	20.96	7.42	3.87	0.83	70.46	11.33
PLEW GWAS	oar3_OAR11_26957648	T T	11.51	5.13	2.56	0.5	72.71	11.34	24.21	6.98	4.24	0.63	72.24	9.22	15.47	6.36	3.11	0.54	69.2	9.27	24.7	9.23	4.36	0.67	78.04	8.04
PLEW GWAS	oar3_OAR11_27002345	A A	11.32	5.26	2.57	0.51	73.23	11.26	24.18	7.77	4.14	0.67	72.36	9.03	15.75	6.34	3.12	0.53	69.8	9.17	24.6	9.6	4.36	0.71	78.09	8.15
PLEW GWAS	oar3_OAR11_27002345	A G	12.72	4.95	2.55	0.44	72.93	10.19	25.08	7.25	4.31	0.65	69.41	8.2	16.27	5.37	3.05	0.6	66.8	9.08	22.77	7.67	4.08	0.72	73.61	10.49
PLEW GWAS	oar3_OAR11_27002345	G G	12.26	5.74	2.41	0.76	74.71	11.59	23.66	6.61	4.14	0.57	66.4	8.3	16.46	5.26	2.98	0.49	62.69	7.91
PLEW GWAS	oar3_OAR11_27010017	C C	12.26	5.74	2.41	0.76	74.71	11.59	23.66	6.61	4.14	0.57	66.4	8.3	16.46	5.26	2.98	0.49	62.69	7.91
PLEW GWAS	oar3_OAR11_27010017	C T	12.74	4.98	2.54	0.45	73.06	10.21	25.09	7.27	4.3	0.65	69.33	8.16	16.27	5.37	3.05	0.6	66.8	9.08	22.77	7.67	4.08	0.72	73.61	10.49
PLEW GWAS	oar3_OAR11_27010017	T T	11.32	5.26	2.57	0.51	73.23	11.26	24.18	7.77	4.14	0.67	72.36	9.03	15.75	6.34	3.12	0.53	69.8	9.17	24.6	9.6	4.36	0.71	78.09	8.15
PLEW GWAS	oar3_OAR11_27858446	C C	11.75	5.14	2.59	0.48	73.22	11.14	24.5	6.72	4.23	0.65	73.05	9.57	16.08	5.7	3.08	0.53	67.72	8.96	24.57	9.2	4.35	0.68	77.85	8.47
PLEW GWAS	oar3_OAR11_27858446	C G	12.12	5.69	2.44	0.57	72.83	10.73	24.4	7.08	4.26	0.66	68.81	7.74	16.45	5.4	3.02	0.56	66.5	9.07	21.52	7.84	3.9	0.82	71.29	10.45
PLEW GWAS	oar3_OAR11_27858446	G G	12.98	3.47	2.47	0.68	76.54	7.3	23.89	6.78	4.12	0.52	64.9	7.93	15.66	5.98	3.08	0.59	64.42	9.49
PLEW GWAS	oar3_OAR11_28128527	C C	11.79	5.37	2.46	0.41	72.16	9.03	23.67	6.29	4	0.47	63.15	7.14	15.75	5.24	2.9	0.53	61.93	7.9
PLEW GWAS	oar3_OAR11_28128527	C T	12.32	5.1	2.61	0.56	73.79	11.61	24.52	7.2	4.28	0.63	67.2	8.87	16.57	4.94	3.04	0.55	65.72	9	22.67	3.66	4.35	0.46	76.77	9.4
PLEW GWAS	oar3_OAR11_28128527	T T	11.49	5.21	2.47	0.55	75.8	12.39	23.98	6.8	4.16	0.6	69.74	7.76	15.93	6.33	3.11	0.56	68.76	9.19	23.83	9.3	4.23	0.69	76.91	9.22
PLEW GWAS	oar3_OAR11_28530911	A A	12.94	9.88	2.22	1.27	70.91	6.82	24.29	7.42	4.3	0.63	72.44	8.65	15.82	5.93	3.04	0.56	68.52	9.49	23.93	8.89	4.28	0.77	77.11	9.43
PLEW GWAS	oar3_OAR11_28530911	A G	11.11	4.85	2.38	0.51	73.21	10.6	24.44	7.12	4.24	0.63	68.27	8	16.4	5.51	3.05	0.56	66.09	8.53	23.94	9.77	4.16	0.6	75.12	9.02
PLEW GWAS	oar3_OAR11_28530911	G G	12.17	5.24	2.62	0.49	73.34	11.1	23.83	6.37	4.1	0.55	64.6	7.71	16.33	5.26	3.05	0.54	63.88	9.3	25.88	11.64	4.64	0.33	73.94	0.64
PLEW GWAS	s72626.1	C C	11.51	5.13	2.54	0.51	72.9	10.92	24.23	6.67	4.22	0.66	72.17	9.14	15.54	6.37	3.11	0.54	69.24	9.31	24.7	9.23	4.36	0.67	78.04	8.04
PLEW GWAS	s72626.1	C T	14.07	5.29	2.58	0.56	75.31	10.7	24.88	7.1	4.27	0.65	68.86	7.95	16.35	5.39	3.06	0.58	67	9.31	20.96	7.42	3.87	0.83	70.46	11.33
PLEW GWAS	s72626.1	T T	17.46		3.49		79.38		23.4	6.71	4.11	0.52	65.16	8.03	16.43	5.29	2.99	0.52	63.12	7.73

## Sheet: Sheet 3_LD (r2) GWAS SNPs
SNP Pair	LD (r^2)	Haplotype (Frequency)	GWAS Trait
oar3_OAR11_26871682 and oar3_OAR11_26872220	1	TC (0.480821), AT (0.519179)	PLEW
oar3_OAR11_26872220 and s72626.1	1	CT (0.481745), TC (0.518255)	PLEW
s72626.1 and oar3_OAR11_26875222	1	TC (0.491996), CA (0.508004)	PLEW
oar3_OAR11_26875222 and oar3_OAR11_26890263	1	CA (0.491996), AG (0.508004)	PLEW
oar3_OAR11_26890263 and oar3_OAR11_26893729	1	AG (0.480821), GA (0.519197)	PLEW
oar3_OAR11_26893729 and oar3_OAR11_26915553	0.994654	GT (0.479483), GC (0.001338), AC (0.519179)	PLEW
oar3_OAR11_26915553 and OAR11_28473036.1	0.706787	TC (0.395342), CC (0.001441), TT (0.083211), CT (0.520006)	PLEW
OAR11_28473036.1 and oar3_OAR11_26941564	0.965022	CA (0.388293), CC (0.008490), TC (0.603217)	PLEW
oar3_OAR11_26941564 and oar3_OAR11_26956223	0.667352	AA (0.383095), CA (0.090682), AG (0.005794), CG (0.520429)	PLEW
oar3_OAR11_26956223 and oar3_OAR11_26957648	0.942938	AC (0.473778), GC (0.014667), GT (0.511556)	PLEW
oar3_OAR11_26957648 and oar3_OAR11_27002345	0.663105	CA (0.009568), TA (0.422877), CG (0.478877), TG (0.088679)	PLEW
oar3_OAR11_27002345 and oar3_OAR11_27010017	1	AT (0.432324), GC (0.567676)	PLEW
oar3_OAR11_27010017 and oar3_OAR11_27858446	0.389778	TG (0.048860), CG (0.421283), TC (0.383404), CC (0.146454)	PLEW
oar3_OAR11_27858446 oar3_OAR11_28128527	0.035961	GC (0.228484), CC (0.156620), GT (0.245176), CT (0.369720)	PLEW
oar3_OAR11_28128527 oar3_OAR11_28530911	0.109577	CA (0.094073), TA (0.358286), CG (0.291135), TG (0.256505)	PLEW
oar3_OAR23_32915896 and oar3_OAR23_42697688	0.0143141	CC (0.084342), AC (0.181880), CT (0.330325), AT (0.403453)	LFW
oar3_OAR23_42697688 and oar3_OAR23_44754752	0.290763	CA (0.201499), TA (0.1333334), CG (0.064477), TG (0.600689)	AFW
oar3_OAR23_44754752 and oar3_OAR23_44773374	0.471916	AT (0.240702), GT (0.041986), AC (0.094285), GC (0.623028)	AFW
oar3_OAR23_44773374 and oar3_OAR23_44775430	0.764598	TT (0.282725), CT (0.057435), CC (0.659840)	AFW
oar3_OAR23_44775430 and oar3_OAR23_44814782	0.472557	TC (0.236239), CC (0.033815), TA (0.103334), CA (0.626613)	AFW

## Sheet: Sheet 4_ROH Freq by Genotype
		Highest Frequency			Polypay								Rambouillet								Suffolk
SNP	Test	Polypay	Rambouillet	Suffolk	C C	C T	T T	A A	A G	G G	A C	G T	C C	C T	T T	A A	A G	G G	A C	G T	C C	C T	T T	A A	A G	G G	A C	G T
oar3_OAR2_122189953	Rambouillet_ROH	0.498747	0.871102	0.604396	0.0776942	0.423559	0.498747						0.002079	0.126819	0.871102						0.0384615	0.357143	0.604396
OAR2_130521776.1	Rambouillet_ROH	0.498747	0.869023	0.604396	0.498747			0.0776942			0.423559		0.869023			0.002079			0.128898		0.604396			0.0384615			0.357143
oar3_OAR2_122196859	Rambouillet_ROH	0.493734	0.844075	0.571429	0.493734	0.423559	0.0726817						0.844075	0.135135	0.004158						0.571429	0.373626	0.0494505
oar3_OAR2_122199324	Rambouillet_ROH	0.77193	0.738046	0.807692	0.77193	0.220551	0.0075188						0.738046	0.245322	0.016632						0.807692	0.186813	0.00549451
oar3_OAR2_122203171	Rambouillet_ROH	0.526316	0.981289	0.637363				0.0726817	0.398496	0.526316							0.018711	0.981289						0.0384615	0.324176	0.637363
oar3_OAR2_122210623	Rambouillet_ROH	0.513784	0.869023	0.934066	0.513784	0.421053	0.0651629						0.869023	0.126819	0.004158						0.934066	0.0604396	0.00549451
oar3_OAR2_122213170	Rambouillet_ROH	0.506266	0.858628	0.576923	0.325815	0.506266	0.16792						0.858628	0.137214	0.004158						0.576923	0.373626	0.0494505
oar3_OAR2_122216319	Rambouillet_ROH	0.453634	0.866944	0.576923	0.453634			0.0952381			0.451128		0.866944			0.004158			0.128898		0.576923			0.0494505			0.373626
oar3_OAR2_122221336	Rambouillet_ROH	0.684211	0.989605	0.637363	0.0250627	0.290727	0.684211							0.010395	0.989605						0.0384615	0.324176	0.637363
oar3_OAR2_122230605	Rambouillet_ROH	0.822055	0.989605	0.637363	0.822055			0.0075188			0.170426		0.989605						0.010395		0.637363			0.0384615			0.324176
oar3_OAR2_122232239	Rambouillet_ROH	0.819549	0.987526	0.604396				0.0075188	0.170426	0.819549							0.010395	0.987526						0.043956	0.346154	0.604396
oar3_OAR2_122232822	Rambouillet_ROH	0.822055	0.989605	0.604396				0.0075188	0.170426	0.822055							0.010395	0.989605						0.043956	0.351648	0.604396
oar3_OAR2_122240792	Rambouillet_ROH	0.822055	0.989605	0.637363				0.0075188	0.170426	0.822055							0.010395	0.989605						0.0384615	0.324176	0.637363
s18930.1	Rambouillet_ROH	0.493734	0.977131	0.604396			0.493734			0.0927318		0.413534			0.977131					0.022869			0.604396			0.043956		0.351648
oar3_OAR2_122256643	Rambouillet_ROH	0.631579	0.869023	0.928571				0.631579	0.340852	0.0275689						0.869023	0.120582	0.004158						0.928571	0.0604396	0.00549451
oar3_OAR2_122258246	Rambouillet_ROH	0.819549	0.964657	0.615385				0.819549	0.125313	0.0075188						0.964657	0.00831601							0.615385	0.263736	0.0384615
oar3_OAR2_122266908	Rambouillet_ROH	0.674185	0.993763	1	0.674185	0.295739	0.0300752						0.993763	0.00623701							1
oar3_OAR2_122268436	Rambouillet_ROH	0.491228	0.975052	0.576923			0.155388			0.353383		0.491228						0.975052		0.024948			0.0494505			0.576923		0.373626
oar3_OAR2_122284517	Rambouillet_ROH	0.546366	0.829522	0.901099				0.546366	0.388471	0.0526316						0.829522	0.12474	0.004158						0.901099	0.0604396	0.00549451
oar3_OAR2_122293682	Rambouillet_ROH	0.77193	0.877339	0.967033				0.0100251	0.218045	0.77193						0.004158	0.118503	0.877339							0.032967	0.967033
OAR2_130636438.1	Rambouillet_ROH	0.556391	0.87526	0.934066	0.0676692	0.37594	0.556391						0.004158	0.120582	0.87526						0.00549451	0.0604396	0.934066
oar3_OAR2_122317007	Rambouillet_ROH	0.511278	0.873181	0.934066				0.0676692	0.421053	0.511278						0.004158	0.120582	0.873181						0.00549451	0.0604396	0.934066
OAR2_130656808.1	Rambouillet_ROH	0.558897	0.87526	0.934066				0.558897	0.388471	0.0526316						0.87526	0.120582	0.004158						0.934066	0.0604396	0.00549451
oar3_OAR2_122331323	Rambouillet_ROH	0.759398	0.881497	0.967033				0.759398	0.18797	0.0401003						0.881497	0.114345	0.004158						0.967033	0.0274725	0.00549451
oar3_OAR2_122334164	Rambouillet_ROH	0.508772	0.862786	0.934066	0.508772	0.411028	0.0651629						0.862786	0.12474	0.004158						0.934066	0.0604396	0.00549451
oar3_OAR2_122348654	Rambouillet_ROH	0.756892	0.989605	0.961538				0.756892	0.230576	0.0125313						0.989605	0.010395							0.961538	0.0384615
oar3_OAR2_122360178	Rambouillet_ROH	0.756892	0.989605	0.961538	0.0125313	0.230576	0.756892							0.010395	0.989605							0.0384615	0.961538
oar3_OAR2_122364667	Rambouillet_ROH	0.754386	0.989605	0.961538				0.754386	0.230576	0.0125313						0.989605	0.010395							0.961538	0.0384615
oar3_OAR2_122369253	Rambouillet_ROH	0.756892	0.987526	0.961538				0.0125313	0.230576	0.756892							0.012474	0.987526							0.0384615	0.961538
oar3_OAR2_122385838	Rambouillet_ROH	0.556391	0.862786	0.917582	0.0551378	0.388471	0.556391						0.004158	0.12474	0.862786						0.00549451	0.0604396	0.917582
oar3_OAR2_122391176	Rambouillet_ROH	0.756892	0.989605	0.961538	0.756892			0.0125313			0.230576		0.989605						0.010395		0.961538						0.0384615
oar3_OAR2_122402255	Rambouillet_ROH	0.54386	0.696466	0.934066				0.54386	0.398496	0.0576441						0.696466	0.280665	0.022869						0.934066	0.0604396	0.00549451
oar3_OAR6_36997158	Rambouillet_ROH	0.969925	0.993763	1			0.969925					0.0300752			0.993763					0.00623701			1
oar3_OAR6_37002098	Rambouillet_ROH	0.822055	0.987526	0.637363				0.00250627	0.175439	0.822055							0.012474	0.987526						0.032967	0.32967	0.637363
oar3_OAR6_37013110	Rambouillet_ROH	0.468672	0.977131	0.620879			0.0802005			0.468672		0.448622						0.977131		0.022869			0.0494505			0.620879		0.32967
oar3_OAR6_37014276	Rambouillet_ROH	0.789474	0.987526	1			0.00501253			0.789474		0.142857						0.987526		0.00831601						1
oar3_OAR6_37057090	Rambouillet_ROH	1	1	0.879121				1								1								0.879121	0.0769231
oar3_OAR6_37068112	Rambouillet_ROH	0.994987	1	0.917582						0.994987								1							0.0769231	0.917582
oar3_OAR6_37070867	Rambouillet_ROH	0.997494	1	0.923077	0.997494	0.00250627							1								0.923077	0.0769231
oar3_OAR6_37083181	Rambouillet_ROH	0.919799	0.983368	0.978022					0.0526316	0.919799							0.012474	0.983368							0.00549451	0.978022
oar3_OAR6_37094644	Rambouillet_ROH	0.997494	1	1			0.997494					0.00250627			1								1
oar3_OAR6_37097207	Rambouillet_ROH	0.984962	1	0.923077				0.984962	0.00250627							1								0.923077	0.0769231
oar3_OAR6_37097300	Rambouillet_ROH	0.997494	1	1				0.997494	0.00250627							1								1
oar3_OAR6_37097966	Rambouillet_ROH	1	1	0.923077	1								1								0.923077	0.0769231
oar3_OAR6_37102321	Rambouillet_ROH	0.997494	1	1				0.997494	0.00250627							1								1
oar3_OAR6_37109146	Rambouillet_ROH	0.997494	1	0.994505	0.997494	0.00250627							1								0.994505
oar3_OAR6_37115150	Rambouillet_ROH	0.997494	0.985447	0.989011	0.997494								0.985447								0.989011	0.00549451
oar3_OAR6_37127282	Rambouillet_ROH	0.807018	0.993763	0.637363			0.807018			0.00250627		0.190476			0.993763					0.00623701			0.637363			0.032967		0.32967
oar3_OAR6_37150928	Rambouillet_ROH	0.997494	1	1					0.00250627	0.997494								1								1
oar3_OAR6_37171441	Rambouillet_ROH	0.997494	1	1					0.00250627	0.997494								1								1
oar3_OAR6_37175743	Rambouillet_ROH	0.817043	1	0.917582			0.817043			0.00250627		0.172932			1								0.917582					0.0769231
oar3_OAR6_37176390	Rambouillet_ROH	0.81203	0.997921	0.532967				0.00250627	0.185464	0.81203							0.002079	0.997921						0.0604396	0.406593	0.532967
oar3_OAR6_37184310	Rambouillet_ROH	0.822055	0.948025	0.917582	0.00250627			0.822055			0.162907					0.948025								0.917582
oar3_OAR6_37194011	Rambouillet_ROH	0.453634	0.920998	0.730769				0.0325815	0.453634	0.418546							0.037422	0.920998						0.00549451	0.236264	0.730769
oar3_OAR6_37197080	Rambouillet_ROH	0.471178	0.960499	0.741758	0.428571	0.471178	0.100251						0.960499	0.039501							0.741758	0.252747	0.00549451
oar3_OAR6_37205497	Rambouillet_ROH	0.822055	1	1	0.00250627	0.175439	0.822055								1								1
oar3_OAR6_37213384	Rambouillet_ROH	0.962406	0.987526	1						0.962406		0.037594						0.987526		0.012474						1
oar3_OAR6_37227511	Rambouillet_ROH	0.997494	1	1	0.997494	0.00250627							1								1
oar3_OAR6_37229430	Rambouillet_ROH	0.473684	0.95842	0.741758				0.0952381	0.473684	0.431078							0.04158	0.95842						0.00549451	0.252747	0.741758
OAR6_41476497.1	Rambouillet_ROH	0.458647	0.970894	0.741758				0.45614	0.458647	0.085213						0.970894	0.029106							0.741758	0.252747	0.00549451
oar3_OAR6_37269100	Rambouillet_ROH	0.458647	0.970894	0.741758	0.45614	0.458647	0.085213						0.970894	0.029106							0.741758	0.252747	0.00549451
OAR6_41494878.1	Rambouillet_ROH	0.458647	0.970894	0.741758				0.085213	0.458647	0.45614							0.029106	0.970894						0.00549451	0.247253	0.741758
oar3_OAR6_37286366	Rambouillet_ROH	0.458647	0.970894	0.730769				0.453634	0.458647	0.085213						0.970894	0.029106							0.730769	0.252747	0.00549451
oar3_OAR6_37304487	Rambouillet_ROH	0.458647	0.970894	0.741758	0.085213	0.458647	0.451128							0.029106	0.970894						0.00549451	0.252747	0.741758
oar3_OAR6_37334001	Rambouillet_ROH	0.997494	1	1					0.00250627	0.997494								1								1
oar3_OAR6_37345974	Rambouillet_ROH	0.458647	0.970894	0.741758	0.085213	0.45614	0.458647							0.029106	0.970894						0.00549451	0.252747	0.741758
oar3_OAR6_37353878	Rambouillet_ROH	0.458647	0.970894	0.741758				0.458647	0.45614	0.085213						0.970894	0.029106							0.741758	0.252747	0.00549451
oar3_OAR6_37356383	Rambouillet_ROH	0.458647	0.970894	0.741758				0.085213	0.45614	0.458647							0.029106	0.970894						0.00549451	0.252747	0.741758
oar3_OAR6_37356881	Rambouillet_ROH	0.458647	0.970894	0.741758				0.458647	0.45614	0.085213						0.970894	0.029106							0.741758	0.247253	0.00549451
oar3_OAR6_37357549	Rambouillet_ROH	0.458647	0.970894	0.741758	0.085213			0.458647			0.45614					0.970894			0.029106		0.00549451			0.741758			0.252747
oar3_OAR6_37358037	Rambouillet_ROH	0.962406	0.985447	0.604396		0.037594	0.962406							0.012474	0.985447						0.0384615	0.357143	0.604396
oar3_OAR6_37358918	Rambouillet_ROH	0.458647	0.970894	0.741758				0.458647	0.45614	0.085213						0.970894	0.029106							0.741758	0.241758	0.00549451
OAR6_41583796.1	Rambouillet_ROH	0.45614	0.954262	0.730769	0.085213	0.45614	0.451128							0.029106	0.954262						0.00549451	0.241758	0.730769
oar3_OAR6_37371204	Rambouillet_ROH	0.52381	0.956341	0.554945	0.305764	0.52381	0.157895						0.956341	0.04158							0.554945	0.395604	0.0384615
oar3_OAR6_37392630	Rambouillet_ROH	0.962406	0.987526	1		0.037594	0.962406							0.012474	0.987526								1
oar3_OAR6_37412090	Rambouillet_ROH	0.962406	0.987526	1					0.037594	0.962406							0.012474	0.987526								1
oar3_OAR6_37413528	Rambouillet_ROH	0.924812	0.889813	0.928571				0.924812	0.037594							0.889813	0.012474							0.928571
oar3_OAR6_37417209	Rambouillet_ROH	0.458647	0.970894	0.741758				0.085213	0.45614	0.458647							0.029106	0.970894						0.00549451	0.252747	0.741758
oar3_OAR6_37435527	Rambouillet_ROH	0.962406	0.985447	1		0.037594	0.962406							0.012474	0.985447								1
oar3_OAR6_37440378	Rambouillet_ROH	0.45614	0.962578	0.736264	0.085213	0.45614	0.451128							0.029106	0.962578						0.00549451	0.252747	0.736264
oar3_OAR6_37451479	Rambouillet_ROH	0.458647	0.968815	0.741758				0.085213	0.45614	0.458647							0.031185	0.968815						0.00549451	0.252747	0.741758
oar3_OAR6_37471406	Rambouillet_ROH	1	1	0.604396						1								1						0.0384615	0.357143	0.604396
OAR6_41709987.1	Rambouillet_ROH	0.508772	0.970894	0.56044			0.343358			0.14787		0.508772			0.970894					0.029106			0.56044			0.043956		0.395604
oar3_OAR6_37489381	Rambouillet_ROH	1	1	0.604396	1								1								0.604396	0.357143	0.0384615
oar3_OAR6_37523659	Rambouillet_ROH	0.496241	0.968815	0.571429	0.353383	0.496241	0.150376						0.968815	0.031185							0.571429	0.39011	0.0384615
oar3_OAR6_37523721	Rambouillet_ROH	0.508772	0.956341	0.532967	0.328321	0.508772	0.162907						0.956341	0.043659							0.274725	0.532967	0.192308
OAR6_41768532.1	Rambouillet_ROH	0.501253	0.966736	0.571429				0.145363	0.501253	0.353383							0.033264	0.966736						0.0384615	0.39011	0.571429
oar3_OAR6_37543294	Rambouillet_ROH	0.962406	0.987526	0.587912				0.962406	0.037594							0.987526	0.010395							0.587912	0.373626	0.0384615
oar3_OAR6_37543774	Rambouillet_ROH	0.962406	0.989605	0.587912					0.037594	0.962406							0.010395	0.989605						0.0384615	0.373626	0.587912
oar3_OAR6_37559097	Rambouillet_ROH	0.957393	0.989605	0.587912				0.957393	0.0401003							0.989605	0.010395							0.587912	0.373626	0.0384615
oar3_OAR6_37565344	Rambouillet_ROH	0.9599	0.989605	0.56044		0.0401003	0.9599							0.010395	0.989605						0.0384615	0.401099	0.56044
oar3_OAR6_37577903	Rambouillet_ROH	0.952381	0.989605	0.56044		0.047619	0.952381							0.010395	0.989605						0.0384615	0.401099	0.56044
oar3_OAR6_37579663	Rambouillet_ROH	0.52381	0.95842	0.532967	0.315789	0.52381	0.160401						0.95842	0.04158							0.274725	0.532967	0.192308
oar3_OAR6_37585149	Rambouillet_ROH	0.508772	0.968815	0.598901			0.343358			0.14787		0.508772			0.968815					0.031185			0.598901			0.0384615		0.362637
oar3_OAR6_37592914	Rambouillet_ROH	0.9599	0.989605	0.983516		0.0401003	0.9599							0.010395	0.989605							0.0164835	0.983516
oar3_OAR6_37602720	Rambouillet_ROH	0.508772	0.968815	0.598901				0.343358	0.508772	0.14787						0.968815	0.031185							0.598901	0.362637	0.0384615
oar3_OAR6_37611235	Rambouillet_ROH	0.9599	0.989605	0.978022						0.9599		0.0401003						0.989605		0.010395						0.978022		0.0164835
OAR6_41850329.1	Rambouillet_ROH	0.508772	0.968815	0.598901	0.343358	0.508772	0.14787						0.968815	0.031185							0.598901	0.362637	0.0384615
oar3_OAR6_37621027	Rambouillet_ROH	0.508772	0.968815	0.598901				0.14787	0.508772	0.343358							0.031185	0.968815						0.0384615	0.362637	0.598901
oar3_OAR6_37627278	Rambouillet_ROH	1	1	0.576923			1								1						0.0384615	0.384615	0.576923
oar3_OAR6_37638735	Rambouillet_ROH	1	1	0.576923						1								1					0.0384615			0.576923		0.384615
oar3_OAR6_37647833	Rambouillet_ROH	0.9599	0.989605	0.983516		0.0401003	0.9599							0.010395	0.989605							0.0164835	0.983516
oar3_OAR6_37648738	Rambouillet_ROH	0.498747	0.975052	0.598901				0.145363	0.498747	0.35589							0.024948	0.975052						0.0384615	0.362637	0.598901
oar3_OAR6_37652306	Rambouillet_ROH	0.513784	0.964657	0.587912				0.328321	0.513784	0.157895						0.964657	0.035343							0.587912	0.368132	0.043956
oar3_OAR6_37663420	Rambouillet_ROH	0.9599	0.989605	0.983516	0.9599	0.0401003							0.989605	0.010395							0.983516	0.0164835
oar3_OAR6_37679484	Rambouillet_ROH	0.824561	1	0.456044	0.00250627	0.172932	0.824561								1						0.104396	0.456044	0.43956
OAR6_41925630.1	Rambouillet_ROH	0.824561	1	0.456044	0.824561			0.00250627			0.172932		1								0.43956			0.104396			0.456044
oar3_OAR6_37694401	Rambouillet_ROH	0.937343	0.960499	0.956044		0.0601504	0.937343							0.014553	0.960499							0.0164835	0.956044
OAR6_41936490.1	Rambouillet_ROH	0.93985	0.985447	0.983516					0.0601504	0.93985							0.014553	0.985447							0.0164835	0.983516
oar3_OAR6_37710780	Rambouillet_ROH	0.521303	0.970894	0.505495				0.315789	0.521303	0.162907						0.970894	0.029106							0.505495	0.428571	0.0659341
oar3_OAR6_37725050	Rambouillet_ROH	0.997494	0.991684	1					0.00250627	0.997494							0.00831601	0.991684								1
oar3_OAR6_37732395	Rambouillet_ROH	0.513784	0.966736	0.543956				0.340852	0.513784	0.145363						0.966736	0.033264							0.543956	0.401099	0.043956
oar3_OAR6_37733076	Rambouillet_ROH	0.501253	0.968815	0.538462	0.145363	0.501253	0.343358							0.02079	0.968815						0.043956	0.395604	0.538462
oar3_OAR6_37737645	Rambouillet_ROH	0.997494	0.989605	1					0.00250627	0.997494							0.010395	0.989605								1
oar3_OAR6_37746128	Rambouillet_ROH	0.822055	1	0.862637	0.822055	0.175439	0.00250627						1								0.862637	0.131868	0.00549451
oar3_OAR6_37747569	Rambouillet_ROH	0.997494	0.989605	1					0.00250627	0.997494							0.010395	0.989605								1
oar3_OAR6_37750033	Rambouillet_ROH	0.769424	0.983368	0.785714				0.769424	0.225564	0.00501253						0.983368	0.016632							0.785714	0.197802	0.0164835
oar3_OAR6_37758679	Rambouillet_ROH	0.992481	0.987526	0.994505					0.00250627	0.992481							0.00831601	0.987526								0.994505
oar3_OAR6_37760604	Rambouillet_ROH	0.769424	0.981289	0.802198				0.00501253	0.225564	0.769424							0.018711	0.981289						0.0164835	0.181319	0.802198
oar3_OAR6_37766684	Rambouillet_ROH	0.786967	0.981289	0.862637	0.00501253	0.20802	0.786967							0.018711	0.981289						0.00549451	0.131868	0.862637
oar3_OAR6_37767491	Rambouillet_ROH	0.786967	0.981289	0.862637			0.786967			0.00501253		0.203008			0.981289					0.018711			0.862637			0.00549451		0.126374
oar3_OAR6_37770849	Rambouillet_ROH	0.994987	0.987526	1		0.00250627	0.994987							0.00831601	0.987526								1
oar3_OAR6_37779524	Rambouillet_ROH	0.784461	0.964657	0.813187			0.784461			0.00501253		0.125313			0.964657					0.004158			0.813187			0.00549451		0.0659341
oar3_OAR6_37780832	Rambouillet_ROH	0.781955	0.97921	0.846154			0.00501253			0.781955		0.20802						0.97921		0.018711			0.00549451			0.846154		0.131868
oar3_OAR6_37792532	Rambouillet_ROH	1	0.997921	1						1							0.002079	0.997921								1
oar3_OAR6_37803245	Rambouillet_ROH	0.997494	0.991684	1					0.00250627	0.997494							0.00831601	0.991684								1
oar3_OAR6_37805669	Rambouillet_ROH	0.531328	0.95842	0.516484				0.313283	0.531328	0.155388						0.95842	0.04158							0.252747	0.516484	0.230769
oar3_OAR6_37813961	Rambouillet_ROH	0.822055	0.997921	0.785714				0.822055	0.175439	0.00250627						0.997921	0.002079							0.785714	0.197802	0.0164835
oar3_OAR6_37837481	Rambouillet_ROH	0.468672	0.977131	0.67033	0.0776942	0.453634	0.468672							0.02079	0.977131						0.0274725	0.302198	0.67033
oar3_OAR6_37852425	Rambouillet_ROH	0.822055	1	0.862637	0.00250627	0.175439	0.822055								1						0.00549451	0.131868	0.862637
oar3_OAR6_37867955	Rambouillet_ROH	0.997494	0.987526	0.928571				0.997494	0.00250627							0.987526	0.010395							0.928571	0.0714286
oar3_OAR6_37870854	Rambouillet_ROH	0.97995	0.989605	0.516484				0.97995	0.0200501							0.989605	0.010395							0.516484	0.434066	0.0494505
oar3_OAR6_37875798	Rambouillet_ROH	0.97995	0.991684	0.576923		0.0200501	0.97995							0.00831601	0.991684						0.0384615	0.384615	0.576923
oar3_OAR6_37876803	Rambouillet_ROH	0.984962	0.991684	0.576923					0.0150376	0.984962							0.00831601	0.991684						0.032967	0.384615	0.576923
oar3_OAR6_37887786	Rambouillet_ROH	0.468672	0.968815	0.67033				0.443609	0.468672	0.0877193						0.968815	0.031185							0.67033	0.302198	0.0274725
s56396.1	Rambouillet_ROH	0.478697	0.960499	0.489011				0.0927318	0.478697	0.428571							0.039501	0.960499						0.164835	0.489011	0.346154
oar3_OAR6_37901281	Rambouillet_ROH	0.997494	0.991684	1	0.997494	0.00250627							0.991684	0.00831601							1
oar3_OAR6_37907193	Rambouillet_ROH	0.9599	0.97921	0.928571		0.0401003	0.9599							0.02079	0.97921							0.0714286	0.928571
oar3_OAR6_37907759	Rambouillet_ROH	0.478697	0.95842	0.494505				0.428571	0.478697	0.0927318						0.95842	0.04158							0.307692	0.494505	0.192308
oar3_OAR6_37917671	Rambouillet_ROH	0.804511	0.997921	0.796703				0.804511	0.170426	0.00250627						0.997921	0.002079							0.796703	0.181319	0.0164835
OAR6_42208195.1	Rambouillet_ROH	0.949875	0.989605	0.576923	0.949875	0.0451128							0.989605	0.010395							0.576923	0.384615	0.0384615
oar3_OAR6_37944830	Rambouillet_ROH	0.949875	0.989605	0.576923		0.0501253	0.949875							0.010395	0.989605						0.0384615	0.384615	0.576923
oar3_OAR6_37951685	Rambouillet_ROH	0.949875	0.989605	0.576923					0.0501253	0.949875							0.010395	0.989605						0.0384615	0.384615	0.576923
oar3_OAR6_37957655	Rambouillet_ROH	0.962406	0.950104	0.994505	0.962406	0.037594							0.950104	0.010395							0.994505
oar3_OAR6_37980113	Rambouillet_ROH	0.964912	0.991684	0.5				0.964912	0.0350877							0.991684	0.00831601							0.5	0.450549	0.0494505
oar3_OAR6_37983098	Rambouillet_ROH	0.964912	0.939709	0.928571		0.0350877	0.964912							0.0602911	0.939709							0.0714286	0.928571
oar3_OAR6_37984009	Rambouillet_ROH	0.468672	0.966736	0.664835				0.0776942	0.453634	0.468672							0.033264	0.966736						0.0274725	0.302198	0.664835
oar3_OAR6_38004827	Rambouillet_ROH	0.471178	0.923077	0.67033				0.0776942	0.451128	0.471178						0.002079	0.0748441	0.923077						0.0274725	0.302198	0.67033
OAR6_42282329.1	Rambouillet_ROH	0.468672	0.977131	0.67033	0.0776942	0.453634	0.468672							0.022869	0.977131						0.0274725	0.302198	0.67033
oar3_OAR6_38022665	Rambouillet_ROH	0.466165	0.975052	0.67033	0.466165	0.453634	0.0776942						0.975052	0.022869							0.67033	0.302198	0.0274725
oar3_OAR6_38024814	Rambouillet_ROH	0.461153	0.977131	0.67033				0.453634	0.461153	0.085213						0.977131	0.022869							0.67033	0.302198	0.0274725
oar3_OAR6_38032495	Rambouillet_ROH	0.461153	0.977131	0.67033				0.085213	0.461153	0.453634							0.022869	0.977131						0.0274725	0.302198	0.67033
oar3_OAR6_38039282	Rambouillet_ROH	0.819549	1	0.862637				0.819549	0.177945	0.00250627						1								0.862637	0.131868	0.00549451
oar3_OAR6_38066530	Rambouillet_ROH	0.466165	0.908524	0.620879	0.466165	0.45614	0.0776942						0.908524	0.0893971	0.002079						0.620879	0.32967	0.0494505
oar3_OAR6_38066688	Rambouillet_ROH	0.466165	0.906445	0.620879	0.466165	0.45614	0.0776942						0.906445	0.0914761	0.002079						0.620879	0.32967	0.0494505
oar3_OAR6_38072860	Rambouillet_ROH	0.989975	0.898129	1	0.989975	0.0100251							0.898129	0.0997921							1
oar3_OAR6_38095702	Rambouillet_ROH	0.468672	0.968815	0.67033				0.0877193	0.468672	0.443609							0.031185	0.968815						0.0274725	0.302198	0.67033
oar3_OAR6_38104542	Rambouillet_ROH	0.984962	0.891892	0.549451					0.0150376	0.984962							0.108108	0.891892						0.0384615	0.412088	0.549451
oar3_OAR6_38109341	Rambouillet_ROH	0.949875	0.883576	0.549451			0.949875					0.0501253			0.883576			0.002079		0.112266			0.549451			0.0384615		0.412088
oar3_OAR6_38112905	Rambouillet_ROH	0.468672	0.81289	0.5	0.43609	0.468672	0.0952381						0.81289	0.180873	0.00623701						0.296703	0.5	0.203297
OAR6_42392875.1	Rambouillet_ROH	0.964912	0.991684	1		0.0350877	0.964912							0.00831601	0.991684								1
oar3_OAR6_38133610	Rambouillet_ROH	0.466165	0.968815	0.67033	0.466165	0.45614	0.0776942						0.968815	0.031185							0.67033	0.302198	0.0274725
oar3_OAR6_38143798	Rambouillet_ROH	0.944862	0.989605	0.972527					0.0526316	0.944862							0.00831601	0.989605							0.0164835	0.972527
oar3_OAR6_38145427	Rambouillet_ROH	0.972431	0.900208	0.56044	0.972431						0.0275689		0.900208						0.0997921		0.56044			0.0384615			0.401099
oar3_OAR6_38154240	Rambouillet_ROH	0.987469	0.900208	0.56044					0.0125313	0.987469							0.0997921	0.900208						0.0384615	0.401099	0.56044
OAR6_42419142.1	Rambouillet_ROH	0.984962	1	0.923077	0.984962	0.0150376							1								0.923077	0.0274725
oar3_OAR6_38156279	Rambouillet_ROH	0.984962	1	1						0.984962		0.0150376						1								1
oar3_OAR6_38164266	Rambouillet_ROH	0.997494	1	1				0.997494	0.00250627							1								1
oar3_OAR6_38178214	Rambouillet_ROH	0.829574	1	0.879121				0.829574	0.170426							1								0.879121	0.115385	0.00549451
oar3_OAR6_38186993	Rambouillet_ROH	0.827068	1	0.895604					0.16792	0.827068								1						0.00549451	0.0989011	0.895604
oar3_OAR6_38187623	Rambouillet_ROH	0.807018	0.889813	0.802198		0.162907	0.807018							0.0602911	0.889813						0.00549451	0.104396	0.802198
oar3_OAR6_38196640	Rambouillet_ROH	0.934837	0.923077	1	0.934837	0.0626566	0.00250627						0.923077	0.0727651							1
oar3_OAR6_38201695	Rambouillet_ROH	0.829574	1	0.895604					0.170426	0.829574								1						0.00549451	0.0989011	0.895604
oar3_OAR6_38205865	Rambouillet_ROH	0.824561	0.995842	0.879121	0.824561	0.170426							0.995842	0.002079							0.879121	0.104396	0.00549451
oar3_OAR6_38216950	Rambouillet_ROH	0.997494	0.902287	1	0.997494	0.00250627							0.902287	0.0977131							1
oar3_OAR6_38217078	Rambouillet_ROH	0.829574	1	0.89011					0.170426	0.829574								1						0.00549451	0.0989011	0.89011
oar3_OAR6_38232502	Rambouillet_ROH	0.984962	0.931393	0.516484	0.984962						0.0125313		0.931393						0.0686071		0.516484			0.0494505			0.434066
oar3_OAR6_38232761	Rambouillet_ROH	0.974937	0.929314	0.928571					0.0250627	0.974937							0.0706861	0.929314							0.0714286	0.928571
oar3_OAR6_38242758	Rambouillet_ROH	0.997494	1	0.576923					0.00250627	0.997494								1						0.0384615	0.384615	0.576923
oar3_OAR6_38251399	Rambouillet_ROH	0.977444	0.997921	1					0.0225564	0.977444							0.002079	0.997921								1
oar3_OAR6_38256294	Rambouillet_ROH	0.516291	0.968815	0.483516			0.345865			0.137845		0.516291			0.968815					0.031185			0.258242			0.258242		0.483516
oar3_OAR6_38263833	Rambouillet_ROH	0.984962	0.939709	0.983516				0.984962	0.0150376							0.939709	0.0602911							0.983516	0.0164835
oar3_OAR6_38268464	Rambouillet_ROH	0.844612	0.997921	0.824176				0.844612			0.135338					0.997921					0.0164835			0.824176			0.10989
oar3_OAR6_38279284	Rambouillet_ROH	0.844612	0.93763	0.818681				0.844612	0.155388							0.93763	0.0602911							0.818681	0.164835	0.0164835
oar3_OAR6_38282179	Rambouillet_ROH	0.844612	0.939709	0.818681				0.844612			0.155388					0.939709			0.0602911		0.0164835			0.818681			0.164835
oar3_OAR6_38301828	Rambouillet_ROH	0.992481	0.997921	0.972527					0.0075188	0.992481							0.002079	0.997921							0.0274725	0.972527
oar3_OAR6_38308022	Rambouillet_ROH	0.989975	0.993763	0.972527			0.989975					0.0100251			0.993763					0.002079			0.972527					0.0274725
OAR6_42576838.1	Rambouillet_ROH	0.927318	0.991684	1				0.00250627	0.0701754	0.927318							0.00831601	0.991684								1
oar3_OAR6_38327195	Rambouillet_ROH	0.461153	0.97921	0.5				0.0776942	0.461153	0.461153							0.02079	0.97921						0.197802	0.5	0.296703
oar3_OAR6_38331007	Rambouillet_ROH	0.992481	0.995842	0.989011			0.992481					0.0075188			0.995842					0.002079			0.989011					0.010989
oar3_OAR6_38340370	Rambouillet_ROH	0.93985	0.989605	1				0.93985	0.0526316	0.00250627						0.989605	0.010395							1
oar3_OAR6_38353194	Rambouillet_ROH	0.944862	0.989605	1				0.00250627	0.0526316	0.944862							0.010395	0.989605								1
oar3_OAR6_38353493	Rambouillet_ROH	0.506266	0.970894	0.467033	0.137845	0.506266	0.35589							0.029106	0.970894						0.21978	0.467033	0.313187
oar3_OAR6_38377955	Rambouillet_ROH	0.531328	0.904366	0.467033				0.160401	0.531328	0.308271						0.002079	0.0893971	0.904366						0.208791	0.467033	0.307692
oar3_OAR6_38397202	Rambouillet_ROH	0.521303	0.908524	0.467033	0.320802	0.521303	0.157895						0.908524	0.0893971	0.002079						0.313187	0.467033	0.21978
oar3_OAR6_38403943	Rambouillet_ROH	0.997494	0.991684	1		0.00250627	0.997494							0.00831601	0.991684								1
oar3_OAR6_38408565	Rambouillet_ROH	0.997494	0.991684	1				0.997494	0.00250627							0.991684	0.00831601							1
OAR6_42743614.1	Rambouillet_ROH	0.483709	0.966736	0.615385	0.408521	0.483709	0.0952381						0.966736	0.031185							0.615385	0.32967	0.0494505
oar3_OAR6_38423444	Rambouillet_ROH	0.997494	0.991684	1					0.00250627	0.997494							0.00831601	0.991684								1
oar3_OAR6_38435510	Rambouillet_ROH	0.822055	1	0.598901				0.822055	0.177945							1								0.598901	0.324176	0.0769231
OAR6_42763868.1	Rambouillet_ROH	0.997494	0.989605	1	0.997494	0.00250627							0.989605	0.010395							1
oar3_OAR6_38442068	Rambouillet_ROH	0.997494	0.991684	1		0.00250627	0.997494							0.00831601	0.991684								1
oar3_OAR6_38450323	Rambouillet_ROH	0.997494	0.991684	1	0.997494	0.00250627							0.991684	0.00831601							1
oar3_OAR6_38450801	Rambouillet_ROH	1	1	0.862637				1								1								0.862637	0.137363
oar3_OAR6_38461575	Rambouillet_ROH	0.822055	1	0.697802						0.822055		0.177945						1					0.0384615			0.697802		0.263736
oar3_OAR6_38461588	Rambouillet_ROH	0.817043	0.97921	0.686813		0.177945	0.817043							0.00831601	0.97921						0.0384615	0.252747	0.686813
oar3_OAR6_38463516	Rambouillet_ROH	0.997494	0.989605	1					0.00250627	0.997494							0.010395	0.989605								1
oar3_OAR6_38471507	Rambouillet_ROH	0.997494	0.991684	1		0.00250627	0.997494							0.00831601	0.991684								1
oar3_OAR6_38475676	Rambouillet_ROH	0.989975	1	1					0.0100251	0.989975								1								1
OAR6_42834740.1	Rambouillet_ROH	0.842105	1	0.714286				0.842105	0.157895							1								0.714286	0.247253	0.0384615
oar3_OAR6_38485186	Rambouillet_ROH	0.844612	1	0.714286	0.844612	0.152882							1								0.714286	0.247253	0.0384615
oar3_OAR6_38499032	Rambouillet_ROH	0.942356	0.987526	0.78022						0.942356		0.0576441						0.987526		0.012474			0.00549451			0.78022		0.208791
oar3_OAR6_38499106	Rambouillet_ROH	0.997494	0.997921	0.796703				0.997494			0.00250627					0.997921			0.002079		0.00549451			0.796703			0.197802
oar3_OAR6_38502668	Rambouillet_ROH	0.977444	1	1	0.977444						0.0225564		1								1
oar3_OAR6_38520372	Rambouillet_ROH	0.994987	0.995842	0.857143	0.994987	0.00250627							0.995842	0.004158							0.857143	0.137363
oar3_OAR6_38522722	Rambouillet_ROH	0.994987	0.987526	0.857143		0.00250627	0.994987							0.004158	0.987526							0.137363	0.857143
oar3_OAR6_38538742	Rambouillet_ROH	0.997494	0.993763	0.862637					0.00250627	0.997494							0.004158	0.993763							0.137363	0.862637
oar3_OAR6_38553346	Rambouillet_ROH	0.473684	0.952183	0.5				0.431078	0.473684	0.0927318						0.952183	0.047817							0.5	0.417582	0.0824176
oar3_OAR6_38555608	Rambouillet_ROH	0.47619	0.952183	0.5				0.0927318	0.47619	0.431078							0.047817	0.952183						0.0824176	0.417582	0.5
oar3_OAR6_38575858	Rambouillet_ROH	0.47619	0.950104	0.5	0.431078	0.47619	0.0927318						0.950104	0.049896							0.5	0.417582	0.0824176
OAR14_57922732.1	Rambouillet_ROH	0.47619	0.952183	0.5	0.428571			0.0927318			0.47619		0.952183						0.047817		0.5			0.0769231			0.417582
oar3_OAR6_38580240	Rambouillet_ROH	0.982456	0.900208	1	0.982456	0.0175439							0.900208	0.0997921							1
oar3_OAR6_38580882	Rambouillet_ROH	0.47619	0.952183	0.5	0.431078	0.47619	0.0927318						0.952183	0.047817							0.5	0.417582	0.0824176
oar3_OAR6_38592541	Rambouillet_ROH	0.824561	0.991684	0.714286			0.824561					0.175439			0.991684					0.00831601			0.714286			0.0384615		0.247253
oar3_OAR6_38594937	Rambouillet_ROH	0.962406	0.989605	1	0.962406	0.037594							0.989605	0.010395							1
oar3_OAR6_38611821	Rambouillet_ROH	0.962406	0.989605	1						0.962406		0.037594						0.989605		0.010395						1
oar3_OAR6_38615229	Rambouillet_ROH	0.829574	0.866944	0.675824		0.170426	0.829574						0.002079	0.130977	0.866944						0.043956	0.28022	0.675824
oar3_OAR6_38623639	Rambouillet_ROH	0.924812	1	1	0.924812	0.075188							1								1
oar3_OAR6_38625965	Rambouillet_ROH	0.538847	0.683992	0.664835			0.538847			0.0350877		0.426065			0.683992			0.02079		0.295218			0.664835			0.0604396		0.274725
oar3_OAR6_38638382	Rambouillet_ROH	0.473684	0.977131	0.565934	0.473684	0.453634	0.0726817						0.977131	0.022869							0.565934	0.384615	0.0494505
oar3_OAR6_38640852	Rambouillet_ROH	0.967419	1	1						0.967419		0.0325815						1								1
oar3_OAR2_113807616	Suffolk_ROH	0.546366	0.627859	0.835165	0.24812	0.546366	0.200501						0.627859	0.322245	0.049896						0.835165	0.148352	0.0164835
oar3_OAR2_113811184	Suffolk_ROH	0.528822	0.519751	0.807692				0.240602	0.528822	0.22807						0.0769231	0.403326	0.519751						0.0164835	0.175824	0.807692
oar3_OAR2_113821783	Suffolk_ROH	0.709273	0.856549	0.895604	0.709273	0.275689	0.0150376						0.856549	0.141372	0.002079						0.895604	0.0934066	0.010989
oar3_OAR2_113822910	Suffolk_ROH	0.804511	0.989605	0.895604	0.00501253			0.804511			0.190476					0.989605			0.010395		0.010989			0.895604			0.0934066
oar3_OAR2_113839250	Suffolk_ROH	0.508772	0.507277	0.708791				0.125313	0.508772	0.358396						0.284823	0.507277	0.2079						0.708791	0.269231	0.021978
oar3_OAR2_113842480	Suffolk_ROH	0.709273	0.858628	0.895604	0.0150376	0.275689	0.709273						0.002079	0.139293	0.858628						0.010989	0.0934066	0.895604
oar3_OAR2_113842612	Suffolk_ROH	0.794486	0.989605	0.884615	0.794486	0.190476	0.00501253						0.989605	0.010395							0.884615	0.0934066	0.010989
oar3_OAR2_113853548	Suffolk_ROH	0.794486	0.675676	0.895604	0.794486	0.190476	0.0150376						0.675676	0.272349	0.04158						0.895604	0.104396
oar3_OAR2_113858880	Suffolk_ROH	0.521303	0.509356	0.802198				0.223058	0.521303	0.255639						0.288981	0.509356	0.201663						0.802198	0.197802
oar3_OAR2_113864960	Suffolk_ROH	0.699248	0.56341	0.851648			0.0250627			0.699248		0.275689			0.0665281			0.56341		0.367983						0.851648		0.131868
oar3_OAR2_113887299	Suffolk_ROH	0.511278	0.528067	0.906593				0.150376	0.511278	0.338346						0.0706861	0.397089	0.528067							0.0934066	0.906593
oar3_OAR2_113895130	Suffolk_ROH	0.804511	0.985447	0.895604				0.00501253	0.190476	0.804511							0.014553	0.985447						0.010989	0.0934066	0.895604
oar3_OAR2_113897256	Suffolk_ROH	0.56391	0.553015	0.796703				0.0451128	0.390977	0.56391						0.0727651	0.37422	0.553015						0.0164835	0.186813	0.796703
s07886.1	Suffolk_ROH	0.56391	0.553015	0.796703				0.0451128	0.388471	0.56391						0.0727651	0.372141	0.553015						0.0164835	0.186813	0.796703
oar3_OAR2_113904486	Suffolk_ROH	0.56391	0.553015	0.796703				0.56391	0.390977	0.0451128						0.553015	0.37422	0.0727651						0.796703	0.186813	0.0164835
oar3_OAR2_113908785	Suffolk_ROH	0.804511	0.985447	0.895604	0.804511	0.190476	0.00501253						0.985447	0.014553							0.895604	0.0934066	0.010989
oar3_OAR2_113910250	Suffolk_ROH	0.709273	0.852391	0.895604	0.709273	0.275689	0.0150376						0.852391	0.14553	0.002079						0.895604	0.0934066	0.010989
s38652.1	Suffolk_ROH	0.516291	0.507277	0.708791	0.358396			0.125313			0.516291		0.2079			0.284823			0.507277		0.021978			0.708791			0.269231
oar3_OAR2_113948977	Suffolk_ROH	0.804511	0.985447	0.895604				0.00501253	0.190476	0.804511							0.014553	0.985447						0.010989	0.0934066	0.895604
oar3_OAR2_113958517	Suffolk_ROH	0.804511	0.985447	0.89011	0.804511	0.190476	0.00501253						0.985447	0.014553							0.89011	0.0934066	0.010989
oar3_OAR2_113958828	Suffolk_ROH	0.483709	0.758836	1	0.41604	0.483709	0.100251						0.758836	0.224532	0.016632						1
oar3_OAR2_113972363	Suffolk_ROH	0.611529	0.663202	0.796703	0.611529	0.35589	0.0325815						0.663202	0.288981	0.045738						0.796703	0.186813	0.0164835
oar3_OAR2_113973646	Suffolk_ROH	0.611529	0.665281	0.796703	0.611529	0.35589	0.0325815						0.665281	0.288981	0.045738						0.796703	0.186813	0.0164835
oar3_OAR2_113997391	Suffolk_ROH	0.526316	0.557173	0.769231	0.526316	0.421053	0.0526316						0.557173	0.370062	0.0727651						0.769231	0.214286	0.0164835
oar3_OAR2_114004099	Suffolk_ROH	0.526316	0.553015	0.769231				0.0526316	0.421053	0.526316						0.0727651	0.37422	0.553015						0.0164835	0.214286	0.769231
oar3_OAR2_114006145	Suffolk_ROH	0.804511	0.985447	0.895604	0.804511	0.190476	0.00501253						0.985447	0.014553							0.895604	0.0934066	0.010989
oar3_OAR2_114040576	Suffolk_ROH	0.949875	0.993763	1			0.949875					0.0451128			0.993763					0.00623701			1
oar3_OAR2_114049371	Suffolk_ROH	0.611529	0.665281	0.769231				0.0325815	0.353383	0.611529						0.047817	0.286902	0.665281						0.0164835	0.214286	0.769231
oar3_OAR2_114050544	Suffolk_ROH	0.649123	0.665281	0.796703	0.649123	0.325815	0.0250627						0.665281	0.288981	0.045738						0.796703	0.186813	0.0164835
oar3_OAR2_114091138	Suffolk_ROH	0.649123	0.665281	0.796703	0.0250627	0.325815	0.649123						0.045738	0.288981	0.665281						0.0164835	0.186813	0.796703
oar3_OAR2_114100821	Suffolk_ROH	0.611529	0.661123	0.769231			0.611529			0.0325815		0.35589			0.661123			0.047817		0.29106			0.769231			0.0164835		0.214286
oar3_OAR2_114101258	Suffolk_ROH	0.804511	0.985447	0.895604	0.00501253	0.190476	0.804511							0.014553	0.985447						0.010989	0.0934066	0.895604
oar3_OAR2_114101900	Suffolk_ROH	1	0.997921	0.934066			1								0.997921								0.934066					0.0659341
oar3_OAR2_114102082	Suffolk_ROH	0.649123	0.661123	0.763736	0.0250627	0.325815	0.649123						0.047817	0.29106	0.661123						0.0164835	0.214286	0.763736
oar3_OAR2_114120134	Suffolk_ROH	0.746867	0.939709	0.868132	0.0225564	0.213033	0.746867						0.00623701	0.014553	0.939709						0.0164835	0.115385	0.868132
oar3_OAR2_114129152	Suffolk_ROH	0.611529	0.665281	0.796703				0.0325815	0.35589	0.611529						0.045738	0.288981	0.665281						0.0164835	0.186813	0.796703
oar3_OAR2_114130883	Suffolk_ROH	0.611529	0.665281	0.796703	0.611529			0.0325815			0.35589		0.665281			0.047817			0.286902		0.796703			0.0164835			0.186813
oar3_OAR2_114138798	Suffolk_ROH	0.649123	0.665281	0.796703	0.649123	0.325815	0.0250627						0.665281	0.286902	0.045738						0.796703	0.186813	0.0164835
oar3_OAR2_114154289	Suffolk_ROH	0.649123	0.665281	0.796703	0.0250627	0.325815	0.649123						0.047817	0.286902	0.665281						0.0164835	0.186813	0.796703
oar3_OAR2_114160822	Suffolk_ROH	0.649123	0.665281	0.796703	0.649123	0.325815	0.0250627						0.665281	0.288981	0.045738						0.796703	0.186813	0.0164835
oar3_OAR2_114160972	Suffolk_ROH	0.611529	0.661123	0.769231				0.611529	0.35589	0.0325815						0.661123	0.29106	0.047817						0.769231	0.214286	0.0164835
oar3_OAR2_114167475	Suffolk_ROH	0.60401	0.659044	0.763736				0.0325815	0.35589	0.60401						0.047817	0.293139	0.659044						0.0164835	0.214286	0.763736
oar3_OAR2_114183915	Suffolk_ROH	0.611529	0.661123	0.769231				0.0325815	0.35589	0.611529						0.047817	0.29106	0.661123						0.0164835	0.214286	0.769231
oar3_OAR2_114193743	Suffolk_ROH	0.804511	0.985447	0.895604				0.00501253	0.190476	0.804511							0.014553	0.985447						0.010989	0.0934066	0.895604
oar3_OAR2_114200212	Suffolk_ROH	0.611529	0.661123	0.769231	0.611529	0.353383	0.0325815						0.661123	0.29106	0.047817						0.769231	0.214286	0.0164835
oar3_OAR2_114200854	Suffolk_ROH	0.611529	0.661123	0.769231				0.611529	0.35589	0.0325815						0.661123	0.29106	0.047817						0.769231	0.214286	0.0164835
oar3_OAR2_114213605	Suffolk_ROH	0.799499	0.985447	0.895604	0.799499	0.190476	0.00250627						0.985447	0.014553							0.895604	0.0934066	0.00549451
oar3_OAR2_114224573	Suffolk_ROH	0.804511	0.985447	0.895604				0.00501253	0.190476	0.804511							0.012474	0.985447						0.010989	0.0934066	0.895604
OAR2_122084961.1	Suffolk_ROH	0.516291	0.507277	0.769231	0.125313	0.516291	0.358396						0.284823	0.507277	0.2079						0.769231	0.214286	0.0164835
oar3_OAR2_114237321	Suffolk_ROH	0.804511	0.983368	0.895604				0.804511	0.190476	0.00501253						0.983368	0.016632							0.895604	0.0934066	0.010989
oar3_OAR2_114259764	Suffolk_ROH	0.506266	0.50104	0.703297			0.506266			0.0526316		0.418546			0.50104			0.0727651		0.37422			0.703297			0.0164835		0.214286
oar3_OAR2_114259934	Suffolk_ROH	0.804511	0.985447	0.895604				0.804511	0.162907	0.00501253						0.985447	0.014553							0.895604	0.0934066	0.010989
oar3_OAR2_114260659	Suffolk_ROH	0.804511	0.985447	0.895604	0.804511	0.190476	0.00501253						0.985447	0.014553							0.895604	0.0934066	0.010989
OAR2_122137235.1	Suffolk_ROH	0.506266	0.480249	0.769231	0.110276	0.506266	0.383459						0.195426	0.480249	0.322245						0.0164835	0.214286	0.769231
oar3_OAR2_114281063	Suffolk_ROH	0.759398	0.981289	0.868132	0.759398	0.235589	0.00501253						0.981289	0.018711							0.868132	0.120879	0.010989
oar3_OAR2_114281918	Suffolk_ROH	0.526316	0.553015	0.769231				0.526316	0.421053	0.0526316						0.553015	0.376299	0.0706861						0.769231	0.214286	0.0164835
oar3_OAR2_114290597	Suffolk_ROH	0.759398	0.981289	0.868132	0.759398	0.235589	0.00501253						0.981289	0.018711							0.868132	0.120879	0.010989
oar3_OAR2_114307286	Suffolk_ROH	0.804511	0.97921	0.895604	0.00501253	0.190476	0.804511							0.02079	0.97921						0.010989	0.0934066	0.895604
oar3_OAR2_114321319	Suffolk_ROH	0.804511	0.686071	1	0.804511	0.190476	0.00501253						0.686071	0.274428	0.039501						1
oar3_OAR2_114326848	Suffolk_ROH	0.461153	0.409563	0.868132				0.0827068	0.343358	0.461153						0.149688	0.357588	0.409563						0.010989	0.0879121	0.868132
oar3_OAR2_114336693	Suffolk_ROH	0.706767	0.575884	0.967033	0.0125313	0.233083	0.706767						0.0623701	0.313929	0.575884							0.0274725	0.967033
oar3_OAR2_114336906	Suffolk_ROH	0.706767	0.575884	0.967033	0.0125313	0.280702	0.706767						0.0623701	0.361746	0.575884							0.0274725	0.967033
oar3_OAR2_114346458	Suffolk_ROH	0.578947	0.673597	0.895604	0.578947	0.39599	0.0250627						0.673597	0.280665	0.045738						0.895604	0.0934066	0.010989
oar3_OAR2_114370964	Suffolk_ROH	0.461153	0.484407	0.873626				0.413534	0.461153	0.110276						0.322245	0.484407	0.193347						0.873626	0.115385	0.010989
oar3_OAR2_114374425	Suffolk_ROH	0.977444	0.85447	1				0.977444	0.0225564							0.85447	0.141372	0.002079						1
oar3_OAR2_114375517	Suffolk_ROH	0.598997	0.790021	0.895604	0.598997	0.378446	0.0225564						0.790021	0.193347	0.016632						0.895604	0.0934066	0.010989
oar3_OAR2_114384633	Suffolk_ROH	0.977444	0.856549	1				0.977444	0.0225564							0.856549	0.141372	0.002079						1
oar3_OAR2_114394824	Suffolk_ROH	0.506266	0.482328	0.868132	0.383459	0.506266	0.110276						0.322245	0.482328	0.195426						0.868132	0.120879	0.010989
oar3_OAR2_114395139	Suffolk_ROH	0.874687	0.733888	0.972527				0.00250627	0.122807	0.874687						0.012474	0.253638	0.733888							0.0274725	0.972527
oar3_OAR2_114397012	Suffolk_ROH	0.578947	0.673597	0.895604				0.0250627	0.39599	0.578947						0.045738	0.280665	0.673597						0.010989	0.0934066	0.895604
oar3_OAR2_114397296	Suffolk_ROH	0.598997	0.790021	0.895604				0.598997	0.378446	0.0225564						0.790021	0.193347	0.016632						0.895604	0.0934066	0.010989
oar3_OAR2_114407944	Suffolk_ROH	0.977444	0.85447	0.972527				0.977444	0.0225564							0.85447	0.143451	0.002079						0.972527	0.0274725
oar3_OAR2_114410253	Suffolk_ROH	0.598997	0.790021	0.895604	0.0225564	0.378446	0.598997						0.016632	0.193347	0.790021						0.010989	0.0934066	0.895604
oar3_OAR2_114411346	Suffolk_ROH	0.506266	0.482328	0.868132	0.383459			0.110276			0.506266		0.322245			0.195426			0.482328		0.868132			0.010989			0.120879
OAR2_122349880.1	Suffolk_ROH	0.874687	0.731809	1	0.874687	0.122807	0.00250627						0.731809	0.255717	0.012474						1
oar3_OAR2_114418836	Suffolk_ROH	0.874687	0.72973	1	0.00250627	0.122807	0.874687						0.012474	0.251559	0.72973								1
oar3_OAR2_114443998	Suffolk_ROH	0.87218	0.723493	0.950549	0.00250627	0.122807	0.87218						0.012474	0.255717	0.723493							0.0164835	0.950549
OAR2_122317137.1	Suffolk_ROH	0.874687	0.72973	1	0.874687	0.122807	0.00250627						0.72973	0.257796	0.012474						1
oar3_OAR2_114453403	Suffolk_ROH	0.736842	0.567568	0.972527			0.0175439			0.736842		0.243108			0.0644491			0.567568		0.365904						0.972527		0.0274725
oar3_OAR2_114468943	Suffolk_ROH	0.781955	0.800416	0.994505				0.00501253	0.213033	0.781955						0.012474	0.18711	0.800416								0.994505
oar3_OAR2_114470485	Suffolk_ROH	0.781955	0.800416	1				0.00501253	0.213033	0.781955						0.012474	0.18711	0.800416								1
oar3_OAR2_114483040	Suffolk_ROH	0.977444	0.856549	1				0.977444	0.0225564							0.856549	0.141372	0.002079						1
oar3_OAR2_114483821	Suffolk_ROH	0.759398	0.681913	1				0.759398	0.235589	0.00501253						0.681913	0.278586	0.039501						1
oar3_OAR2_114490240	Suffolk_ROH	0.661654	0.571726	0.972527	0.0125313			0.661654			0.325815		0.0623701			0.571726			0.365904					0.972527			0.0274725
oar3_OAR2_114493144	Suffolk_ROH	0.681704	0.681913	1	0.681704	0.308271	0.0100251						0.681913	0.29106	0.027027						1
oar3_OAR2_114500476	Suffolk_ROH	0.548872	0.451143	0.868132				0.548872	0.398496	0.0526316						0.451143	0.43659	0.112266						0.868132	0.120879	0.010989
oar3_OAR2_114501970	Suffolk_ROH	0.781955	0.798337	1				0.781955	0.213033	0.00501253						0.798337	0.18711	0.012474						1
oar3_OAR2_114530785	Suffolk_ROH	0.974937	0.856549	1	0.974937	0.0225564							0.856549	0.141372	0.002079						1
oar3_OAR2_114531332	Suffolk_ROH	0.666667	0.446985	0.972527				0.666667	0.293233	0.0401003						0.413721	0.446985	0.139293						0.972527	0.0274725
oar3_OAR2_114533528	Suffolk_ROH	0.807018	0.681913	1				0.00501253	0.18797	0.807018						0.039501	0.278586	0.681913								1
oar3_OAR2_114541287	Suffolk_ROH	0.508772	0.482328	0.868132	0.383459			0.107769			0.508772		0.322245			0.195426			0.482328		0.868132			0.010989			0.120879
s52664.1	Suffolk_ROH	0.807018	0.681913	1			0.00501253			0.807018		0.18797			0.039501			0.681913		0.278586						1
oar3_OAR2_114543329	Suffolk_ROH	0.802005	0.656965	0.950549	0.00501253	0.18797	0.802005						0.039501	0.278586	0.656965								0.950549
oar3_OAR2_114547018	Suffolk_ROH	0.807018	0.681913	1			0.00501253			0.807018		0.18797			0.039501			0.681913		0.278586						1
OAR2_122482215.1	Suffolk_ROH	0.709273	0.571726	1	0.709273	0.278195	0.0125313						0.571726	0.365904	0.0623701						1
oar3_OAR2_114560864	Suffolk_ROH	0.807018	0.681913	1				0.00501253	0.18797	0.807018						0.039501	0.276507	0.681913								1
oar3_OAR2_114582444	Suffolk_ROH	0.977444	0.856549	1	0.977444	0.0225564							0.856549	0.139293	0.002079						1
oar3_OAR2_114584594	Suffolk_ROH	0.874687	0.733888	0.906593	0.874687	0.122807	0.00250627						0.733888	0.251559	0.012474						0.906593	0.0934066
oar3_OAR3_153592056	Suffolk_ROH	0.969925	0.970894	0.82967					0.0300752	0.969925							0.029106	0.970894						0.00549451	0.164835	0.82967
oar3_OAR3_153596226	Suffolk_ROH	0.922306	0.756757	0.972527				0.00250627	0.075188	0.922306						0.029106	0.214137	0.756757							0.0274725	0.972527
oar3_OAR3_153597565	Suffolk_ROH	0.45614	0.532225	0.802198				0.448622	0.45614	0.0877193						0.172557	0.532225	0.295218						0.802198	0.126374	0.00549451
oar3_OAR3_153602562	Suffolk_ROH	0.659148	0.455301	1				0.659148	0.320802	0.0200501						0.434511	0.455301	0.110187						1
oar3_OAR3_153611928	Suffolk_ROH	1	0.997921	1	1								0.997921	0.002079							1
oar3_OAR3_153615401	Suffolk_ROH	0.588972	0.490644	0.994505			0.0426065			0.588972		0.365915			0.216216			0.286902		0.490644						0.994505		0.00549451
oar3_OAR3_153615650	Suffolk_ROH	0.588972	0.496881	0.994505				0.0426065	0.368421	0.588972						0.216216	0.496881	0.286902							0.00549451	0.994505
oar3_OAR3_153620966	Suffolk_ROH	0.837093	0.85447	1				0.837093	0.155388	0.0075188						0.85447	0.143451	0.002079						1
oar3_OAR3_153629753	Suffolk_ROH	0.626566	0.45738	1				0.0250627	0.348371	0.626566						0.110187	0.45738	0.432432								1
oar3_OAR3_153641540	Suffolk_ROH	0.521303	0.509356	0.664835				0.200501	0.521303	0.278195						0.239085	0.509356	0.251559						0.664835	0.296703	0.0384615
oar3_OAR3_153645964	Suffolk_ROH	0.659148	0.538462	0.664835			0.0350877			0.659148		0.305764			0.0582121			0.538462		0.403326			0.0384615			0.664835		0.296703
oar3_OAR3_153646304	Suffolk_ROH	0.629073	0.538462	0.659341	0.037594	0.330827	0.629073						0.0602911	0.401247	0.538462						0.0384615	0.296703	0.659341
oar3_OAR3_153648030	Suffolk_ROH	0.473684	0.486486	0.664835	0.408521	0.473684	0.117794						0.384615	0.486486	0.128898						0.664835	0.296703	0.0384615
oar3_OAR3_153659347	Suffolk_ROH	0.496241	0.513514	0.664835	0.308271	0.496241	0.195489						0.160083	0.513514	0.326403						0.0384615	0.296703	0.664835
oar3_OAR3_153664118	Suffolk_ROH	0.799499	0.925156	1	0.799499	0.195489	0.00501253						0.925156	0.0748441							1
oar3_OAR3_153668130	Suffolk_ROH	0.503759	0.465696	0.664835	0.145363	0.503759	0.350877						0.155925	0.465696	0.378378						0.664835	0.296703	0.0384615
oar3_OAR3_153676287	Suffolk_ROH	0.897243	0.983368	1				0.897243	0.102757							0.983368	0.016632							1
oar3_OAR3_153683619	Suffolk_ROH	0.897243	0.983368	1		0.102757	0.897243							0.016632	0.983368								1
oar3_OAR3_153687223	Suffolk_ROH	0.581454	0.683992	0.983516				0.581454	0.365915	0.0501253						0.683992	0.278586	0.027027						0.983516
oar3_OAR3_153706075	Suffolk_ROH	0.54386	0.677755	1	0.0551378	0.401003	0.54386						0.029106	0.293139	0.677755								1
OAR3_164375334.1	Suffolk_ROH	0.468672	0.600832	0.538462				0.426065	0.468672	0.105263						0.047817	0.349272	0.600832						0.0714286	0.39011	0.538462
oar3_OAR3_153716037	Suffolk_ROH	0.501253	0.490644	1				0.501253	0.431078	0.0676692						0.490644	0.422037	0.0873181						1
oar3_OAR3_153729064	Suffolk_ROH	0.498747	0.490644	1	0.0676692	0.431078	0.498747						0.0873181	0.422037	0.490644								1
oar3_OAR3_153729144	Suffolk_ROH	0.516291	0.43659	0.653846	0.240602	0.516291	0.243108						0.43659	0.426195	0.137214						0.653846	0.313187	0.032967
oar3_OAR3_153741391	Suffolk_ROH	0.97995	0.87526	1	0.97995	0.0200501							0.87526	0.122661	0.002079						1
oar3_OAR3_153742593	Suffolk_ROH	0.501253	0.490644	1	0.0676692	0.431078	0.501253						0.0873181	0.419958	0.490644								1
oar3_OAR3_153751406	Suffolk_ROH	0.987469	0.943867	1		0.0125313	0.987469							0.0561331	0.943867								1
OAR3_164422954.1	Suffolk_ROH	0.491228	0.463617	1	0.491228	0.438596	0.0701754						0.463617	0.438669	0.0977131						1
oar3_OAR3_153759416	Suffolk_ROH	0.488722	0.463617	1	0.488722	0.441103	0.0701754						0.463617	0.438669	0.0977131						1
oar3_OAR3_153759621	Suffolk_ROH	0.987469	0.943867	1	0.987469						0.0125313		0.943867						0.0561331		1
oar3_OAR3_153761417	Suffolk_ROH	0.987469	0.943867	1	0.987469	0.0125313							0.943867	0.0561331							1
oar3_OAR3_153774425	Suffolk_ROH	0.796992	0.706861	1	0.0150376	0.18797	0.796992						0.014553	0.276507	0.706861								1
oar3_OAR3_153777475	Suffolk_ROH	0.81203	0.742204	1			0.0150376			0.81203		0.172932			0.00831601			0.742204		0.24948						1
oar3_OAR3_153786121	Suffolk_ROH	0.902256	0.997921	1	0.00250627	0.0952381	0.902256							0.002079	0.997921								1
oar3_OAR3_153788181	Suffolk_ROH	0.671679	0.777547	1	0.671679	0.300752	0.0275689						0.777547	0.212058	0.010395						1
oar3_OAR3_153804036	Suffolk_ROH	0.902256	0.997921	1	0.902256	0.0952381	0.00250627						0.997921	0.002079							1
oar3_OAR3_153804357	Suffolk_ROH	0.902256	0.997921	1	0.00250627	0.0952381	0.902256							0.002079	0.997921								1
oar3_OAR3_153813836	Suffolk_ROH	0.674185	0.775468	1				0.674185	0.298246	0.0275689						0.775468	0.214137	0.010395						1
oar3_OAR3_153822871	Suffolk_ROH	0.706767	0.777547	1	0.0175439	0.275689	0.706767						0.010395	0.212058	0.777547								1
oar3_OAR3_153832206	Suffolk_ROH	0.942356	0.997921	1		0.0576441	0.942356							0.002079	0.997921								1
oar3_OAR3_153841063	Suffolk_ROH	0.854637	0.991684	1				0.854637	0.135338	0.0100251						0.991684	0.00831601							1
oar3_OAR3_153854989	Suffolk_ROH	0.942356	0.997921	1				0.942356	0.0576441							0.997921	0.002079							1
oar3_OAR3_153863913	Suffolk_ROH	0.60401	0.619543	1	0.60401			0.0626566			0.333333		0.619543			0.039501			0.340956		1
oar3_OAR3_153868715	Suffolk_ROH	0.992481	0.997921	1					0.0075188	0.992481							0.002079	0.997921								1
oar3_OAR3_153869732	Suffolk_ROH	0.992481	0.997921	1					0.0075188	0.992481							0.002079	0.997921								1
oar3_OAR3_153877997	Suffolk_ROH	0.756892	0.638254	1				0.0325815	0.210526	0.756892						0.033264	0.328482	0.638254								1
oar3_OAR3_153884725	Suffolk_ROH	0.899749	0.972973	1	0.899749	0.0802005	0.00501253						0.972973	0.027027							1
oar3_OAR3_153887593	Suffolk_ROH	0.458647	0.496881	0.785714				0.12782	0.458647	0.413534						0.313929	0.496881	0.189189						0.010989	0.203297	0.785714
oar3_OAR3_153893467	Suffolk_ROH	0.954887	0.983368	0.994505				0.00250627	0.0426065	0.954887							0.016632	0.983368								0.994505
oar3_OAR3_153901474	Suffolk_ROH	0.814536	0.648649	0.78022				0.0100251	0.175439	0.814536						0.04158	0.309771	0.648649						0.010989	0.208791	0.78022
oar3_OAR3_153914877	Suffolk_ROH	0.842105	0.798337	0.78022	0.0100251	0.14787	0.842105						0.004158	0.197505	0.798337						0.010989	0.208791	0.78022
oar3_OAR3_153958789	Suffolk_ROH	0.994987	1	0.78022				0.994987	0.00501253							1								0.78022	0.208791	0.010989
oar3_OAR3_153967559	Suffolk_ROH	0.85213	0.966736	1		0.14787	0.85213							0.033264	0.966736								1
oar3_OAR3_153973110	Suffolk_ROH	0.581454	0.679834	1				0.581454	0.358396	0.0601504						0.679834	0.293139	0.027027						1
oar3_OAR3_153976950	Suffolk_ROH	0.634085	0.997921	1	0.0325815	0.333333	0.634085							0.002079	0.997921								1
oar3_OAR3_153987842	Suffolk_ROH	0.636591	0.997921	1				0.0325815	0.315789	0.636591							0.002079	0.997921								1
oar3_OAR3_154000691	Suffolk_ROH	0.636591	0.83368	1				0.0325815	0.258145	0.636591						0.010395	0.122661	0.83368								1
s26177.1	Suffolk_ROH	0.714286	0.623701	1			0.0175439			0.714286		0.26817			0.049896			0.623701		0.326403						1
oar3_OAR3_154009908	Suffolk_ROH	0.817043	0.941788	0.994505				0.00501253	0.175439	0.817043						0.004158	0.049896	0.941788								0.994505
oar3_OAR3_154011055	Suffolk_ROH	0.817043	0.941788	1				0.00501253	0.177945	0.817043						0.004158	0.0540541	0.941788								1
oar3_OAR3_154012021	Suffolk_ROH	0.817043	0.941788	1	0.00501253	0.177945	0.817043						0.004158	0.0540541	0.941788								1
oar3_OAR3_154019665	Suffolk_ROH	0.874687	0.669439	1			0.00501253			0.874687		0.120301			0.033264			0.669439		0.297297						1
oar3_OAR3_154042936	Suffolk_ROH	0.887218	0.648649	1	0.00250627	0.110276	0.887218						0.035343	0.316008	0.648649								1
oar3_OAR3_154055122	Suffolk_ROH	0.631579	0.785863	1				0.631579	0.333333	0.0350877						0.785863	0.203742	0.010395						1
oar3_OAR3_154055997	Suffolk_ROH	0.629073	0.777547	1	0.0350877	0.333333	0.629073						0.010395	0.209979	0.777547								1
oar3_OAR3_154056514	Suffolk_ROH	0.671679	0.785863	1	0.671679	0.303258	0.0250627						0.785863	0.203742	0.010395						1
oar3_OAR3_154066656	Suffolk_ROH	0.639098	0.471933	1	0.0350877	0.325815	0.639098						0.137214	0.471933	0.390852								1
OAR3_164788310.1	Suffolk_ROH	0.571429	0.488565	1	0.0626566	0.365915	0.571429						0.149688	0.488565	0.361746								1
oar3_OAR3_154071972	Suffolk_ROH	0.571429	0.488565	1	0.571429	0.365915	0.0626566						0.361746	0.488565	0.149688						1
oar3_OAR3_154072697	Suffolk_ROH	0.571429	0.488565	1	0.571429			0.0626566			0.365915		0.361746			0.149688			0.488565		1
oar3_OAR3_154084774	Suffolk_ROH	0.631579	0.463617	1				0.0451128	0.323308	0.631579						0.133056	0.463617	0.403326								1
oar3_OAR3_154086523	Suffolk_ROH	0.949875	1	1					0.0501253	0.949875								1								1
oar3_OAR3_154088610	Suffolk_ROH	0.651629	0.463617	1	0.037594	0.308271	0.651629						0.133056	0.463617	0.403326								1
oar3_OAR3_154104486	Suffolk_ROH	0.651629	0.463617	1	0.037594	0.310777	0.651629						0.133056	0.463617	0.403326								1
oar3_OAR3_154105984	Suffolk_ROH	0.949875	1	1				0.949875			0.0501253					1								1
s16949.1	Suffolk_ROH	0.651629	0.463617	1	0.037594	0.310777	0.651629						0.133056	0.463617	0.403326								1
oar3_OAR3_154126306	Suffolk_ROH	0.949875	1	1					0.0501253	0.949875								1								1
oar3_OAR3_154133087	Suffolk_ROH	0.949875	1	1	0.949875	0.0150376							1								1
oar3_OAR3_154139378	Suffolk_ROH	0.428571	0.480249	1				0.16792	0.428571	0.403509						0.147609	0.480249	0.372141								1
oar3_OAR3_154140379	Suffolk_ROH	0.438596	0.480249	1				0.18797	0.438596	0.373434						0.147609	0.480249	0.372141								1
oar3_OAR3_154141852	Suffolk_ROH	0.949875	0.977131	1	0.949875	0.0501253							0.977131	0.022869							1
oar3_OAR3_154151181	Suffolk_ROH	0.937343	0.987526	1			0.937343					0.0501253			0.987526								1
oar3_OAR3_154152358	Suffolk_ROH	0.546366	0.513514	1				0.0701754	0.383459	0.546366						0.16632	0.513514	0.320166								1
s69653.1	Suffolk_ROH	0.949875	0.787942	1				0.949875	0.00250627							0.787942	0.0893971	0.018711						1
oar3_OAR3_154160519	Suffolk_ROH	0.949875	0.981289	1	0.949875						0.0501253		0.981289						0.018711		1
oar3_OAR3_154171812	Suffolk_ROH	0.546366	0.528067	1			0.0827068			0.546366		0.370927			0.045738			0.528067		0.426195						1
oar3_OAR3_154190055	Suffolk_ROH	0.578947	0.557173	1				0.578947	0.350877	0.0701754						0.557173	0.405405	0.037422						1
oar3_OAR3_154195344	Suffolk_ROH	0.526316	0.810811	1	0.195489	0.526316	0.278195						0.00623701	0.182952	0.810811								1
oar3_OAR3_154204031	Suffolk_ROH	0.949875	0.981289	1	0.949875	0.0501253							0.981289	0.018711							1
oar3_OAR3_154206375	Suffolk_ROH	0.949875	0.981289	1					0.0501253	0.949875							0.018711	0.981289								1
oar3_OAR3_154208504	Suffolk_ROH	0.611529	0.598753	1	0.0651629	0.323308	0.611529						0.029106	0.372141	0.598753								1
oar3_OAR3_154216900	Suffolk_ROH	0.949875	0.981289	1				0.949875			0.0501253					0.981289			0.018711					1
oar3_OAR3_154234624	Suffolk_ROH	0.954887	0.954262	1				0.954887	0.0451128							0.954262	0.045738							1
OAR3_165050963.1	Suffolk_ROH	0.949875	0.981289	1					0.0501253	0.949875							0.018711	0.981289								1
oar3_OAR3_154258685	Suffolk_ROH	0.521303	0.582121	0.983516			0.255639			0.223058		0.521303			0.582121			0.0623701		0.351351			0.983516
oar3_OAR3_154271603	Suffolk_ROH	0.503759	0.690229	1	0.197995	0.503759	0.298246						0.031185	0.278586	0.690229								1
oar3_OAR3_154281759	Suffolk_ROH	0.804511	0.461538	0.78022					0.18797	0.804511						0.010395	0.461538	0.434511						0.00549451	0.208791	0.78022
oar3_OAR3_154301836	Suffolk_ROH	0.636591	0.511435	0.774725	0.0325815	0.330827	0.636591						0.24948	0.511435	0.234927						0.010989	0.208791	0.774725
oar3_OAR3_154313993	Suffolk_ROH	0.636591	0.459459	0.763736				0.0325815	0.285714	0.636591						0.245322	0.459459	0.237006						0.010989	0.197802	0.763736
oar3_OAR3_154316502	Suffolk_ROH	0.45614	0.602911	1				0.45614	0.421053	0.122807						0.602911	0.367983	0.029106						1
oar3_OAR3_154325055	Suffolk_ROH	0.754386	0.567568	0.923077			0.754386			0.0175439		0.172932			0.567568			0.016632		0.293139			0.923077
oar3_OAR3_154325130	Suffolk_ROH	0.588972	0.417879	0.950549				0.588972	0.298246	0.0350877						0.4158	0.417879	0.0914761						0.950549
oar3_OAR3_154335436	Suffolk_ROH	0.47619	0.507277	1	0.22807	0.47619	0.295739						0.153846	0.507277	0.338877								1
oar3_OAR3_154335926	Suffolk_ROH	0.451128	0.513514	0.994505	0.363409	0.451128	0.182957						0.328482	0.513514	0.155925						0.994505
oar3_OAR3_154348820	Suffolk_ROH	0.849624	0.956341	1				0.849624	0.132832	0.0125313						0.956341	0.031185							1
oar3_OAR3_154359766	Suffolk_ROH	1	0.981289	1						1							0.018711	0.981289								1
oar3_OAR3_154370350	Suffolk_ROH	0.478697	0.503119	0.994505	0.110276	0.411028	0.478697						0.143451	0.503119	0.351351								0.994505
oar3_OAR3_154372296	Suffolk_ROH	0.62406	0.725572	1				0.0626566	0.313283	0.62406						0.00831601	0.266112	0.725572								1
oar3_OAR3_154381203	Suffolk_ROH	0.47619	0.482328	1			0.421053			0.102757		0.47619			0.482328			0.0810811		0.43659			1
oar3_OAR3_154389895	Suffolk_ROH	0.506266	0.519751	1				0.325815	0.506266	0.16792						0.31185	0.519751	0.168399						1
oar3_OAR3_154399326	Suffolk_ROH	0.897243	0.95842	1	0.0075188	0.0952381	0.897243							0.04158	0.95842								1
oar3_OAR3_154399384	Suffolk_ROH	0.864662	0.841996	0.994505	0.864662	0.135338							0.841996	0.155925	0.002079						0.994505
OAR3_165200988.1	Suffolk_ROH	0.573935	0.455301	1	0.0576441	0.368421	0.573935						0.106029	0.455301	0.432432								1
oar3_OAR3_154409242	Suffolk_ROH	0.769424	0.841996	1				0.769424	0.215539	0.0150376						0.841996	0.155925	0.002079						1
oar3_OAR3_154413335	Suffolk_ROH	0.646617	0.467775	0.989011			0.0225564			0.646617		0.328321			0.118503			0.409563		0.467775						0.989011
oar3_OAR3_154423963	Suffolk_ROH	0.897243	0.827443	0.989011		0.0802005	0.897243						0.004158	0.139293	0.827443								0.989011
oar3_OAR3_154424410	Suffolk_ROH	0.997494	0.95842	1			0.997494							0.04158	0.95842								1
oar3_OAR3_154437612	Suffolk_ROH	0.431078	0.494802	1			0.14787			0.418546		0.431078			0.201663			0.303534		0.494802						1
oar3_OAR3_154447534	Suffolk_ROH	1	0.95842	1						1							0.04158	0.95842								1
oar3_OAR3_154458405	Suffolk_ROH	0.734336	0.7921	0.989011				0.734336	0.238095	0.0175439						0.7921	0.195426	0.004158						0.989011
oar3_OAR3_154468959	Suffolk_ROH	0.62406	0.471933	0.769231	0.62406	0.323308	0.047619						0.37422	0.471933	0.141372						0.769231	0.214286	0.010989
oar3_OAR3_154469485	Suffolk_ROH	0.859649	0.891892	0.78022	0.0075188	0.130326	0.859649						0.00623701	0.101871	0.891892						0.010989	0.208791	0.78022
oar3_OAR3_154470372	Suffolk_ROH	0.862155	0.891892	0.78022	0.0075188	0.130326	0.862155						0.00623701	0.101871	0.891892						0.010989	0.208791	0.78022
oar3_OAR3_154491375	Suffolk_ROH	0.862155	0.927235	0.78022				0.862155	0.130326	0.0075188						0.927235	0.0727651							0.78022	0.208791	0.010989
oar3_OAR3_154492070	Suffolk_ROH	0.453634	0.494802	0.78022	0.390977	0.453634	0.150376						0.299376	0.494802	0.205821						0.78022	0.208791	0.010989
oar3_OAR3_154492071	Suffolk_ROH	0.45614	0.494802	0.78022				0.390977	0.45614	0.152882						0.299376	0.494802	0.205821						0.78022	0.208791	0.010989
s75917.1	Suffolk_ROH	0.997494	0.956341	0.972527				0.997494								0.956341	0.031185							0.972527
oar3_OAR3_154506446	Suffolk_ROH	0.468672	0.484407	1	0.43609	0.468672	0.0952381						0.316008	0.484407	0.199584						1
oar3_OAR3_154508841	Suffolk_ROH	0.466165	0.507277	0.78022				0.100251	0.466165	0.433584						0.209979	0.507277	0.282744						0.010989	0.208791	0.78022
oar3_OAR3_154521720	Suffolk_ROH	0.716792	0.561331	1	0.716792	0.265664	0.0175439						0.561331	0.367983	0.0706861						1
oar3_OAR3_154522337	Suffolk_ROH	0.977444	0.889813	1				0.977444	0.0225564							0.889813	0.106029	0.004158						1
oar3_OAR3_154525500	Suffolk_ROH	0.746867	0.883576	0.78022	0.746867	0.230576	0.0225564						0.883576	0.112266	0.004158						0.78022	0.208791	0.010989
oar3_OAR3_154526962	Suffolk_ROH	0.511278	0.505198	0.78022				0.511278	0.403509	0.085213						0.505198	0.407484	0.0873181						0.78022	0.208791	0.010989
oar3_OAR3_154537283	Suffolk_ROH	0.684211	0.592516	1				0.684211	0.298246	0.0175439						0.592516	0.35343	0.0540541						1
oar3_OAR3_154538785	Suffolk_ROH	0.977444	0.887734	1				0.977444	0.0225564							0.887734	0.106029	0.004158						1
oar3_OAR3_154546768	Suffolk_ROH	0.496241	0.486486	0.78022	0.496241	0.433584	0.0701754						0.27027	0.486486	0.243243						0.78022	0.208791	0.010989
oar3_OAR3_154549841	Suffolk_ROH	0.781955	0.681913	0.769231				0.781955	0.210526	0.0075188						0.681913	0.293139	0.024948						0.769231	0.208791	0.010989
oar3_OAR3_154554507	Suffolk_ROH	0.804511	0.727651	1	0.804511	0.180451	0.0150376						0.727651	0.247401	0.024948						1
oar3_OAR3_154554694	Suffolk_ROH	0.804511	0.727651	1	0.0150376	0.180451	0.804511						0.024948	0.247401	0.727651								1
oar3_OAR3_154559859	Suffolk_ROH	0.859649	0.893971	1				0.0100251	0.130326	0.859649							0.106029	0.893971								1
oar3_OAR3_154568670	Suffolk_ROH	0.696742	0.848233	1				0.0426065	0.260652	0.696742						0.00623701	0.14553	0.848233								1
oar3_OAR3_154573118	Suffolk_ROH	0.867168	0.823285	0.78022				0.00250627	0.130326	0.867168						0.010395	0.16632	0.823285						0.010989	0.208791	0.78022
oar3_OAR3_154573225	Suffolk_ROH	0.739348	0.5842	0.78022	0.739348	0.243108	0.0175439						0.5842	0.359667	0.0561331						0.78022	0.208791	0.010989
oar3_OAR3_154577474	Suffolk_ROH	0.744361	0.609148	0.78022	0.0200501	0.235589	0.744361						0.039501	0.351351	0.609148						0.010989	0.208791	0.78022
oar3_OAR3_154579041	Suffolk_ROH	0.741855	0.740125	0.78022	0.741855	0.238095	0.0200501						0.740125	0.24948	0.010395						0.78022	0.208791	0.010989
oar3_OAR3_154587339	Suffolk_ROH	0.994987	0.837838	0.983516						0.994987								0.837838		0.141372						0.983516		0.010989
oar3_OAR3_154589573	Suffolk_ROH	0.528822	0.467775	1				0.0676692	0.403509	0.528822						0.0831601	0.449064	0.467775								1
oar3_OAR3_154592682	Suffolk_ROH	0.75188	0.459459	1				0.75188	0.233083	0.0150376						0.399168	0.459459	0.141372						1
oar3_OAR3_154600284	Suffolk_ROH	0.859649	0.823285	1			0.859649			0.0100251		0.130326			0.823285			0.00623701		0.170478			1
oar3_OAR3_154600364	Suffolk_ROH	0.859649	0.823285	1				0.859649	0.130326	0.0100251						0.823285	0.170478	0.00623701						1
oar3_OAR3_154607238	Suffolk_ROH	1	0.846154	1						1						0.00623701	0.147609	0.846154								1
oar3_OAR3_154607370	Suffolk_ROH	0.478697	0.471933	0.78022				0.102757	0.35589	0.478697						0.209979	0.471933	0.27027						0.010989	0.203297	0.78022
oar3_OAR3_154609350	Suffolk_ROH	0.586466	0.623701	0.78022	0.586466	0.35589	0.0576441						0.623701	0.336798	0.039501						0.78022	0.208791	0.010989
oar3_OAR3_154610932	Suffolk_ROH	0.483709	0.490644	0.78022	0.233083	0.483709	0.283208						0.318087	0.490644	0.191268						0.010989	0.208791	0.78022
oar3_OAR3_154625579	Suffolk_ROH	0.498747	0.52183	0.434066				0.280702	0.498747	0.205514						0.12474	0.52183	0.351351						0.131868	0.423077	0.434066
oar3_OAR3_154628479	Suffolk_ROH	0.448622	0.434511	0.428571				0.160401	0.448622	0.35589						0.114345	0.405405	0.434511						0.412088	0.428571	0.137363
oar3_OAR3_154636571	Suffolk_ROH	0.466165	0.765073	1	0.408521			0.125313			0.466165		0.765073			0.018711			0.216216		1
oar3_OAR10_29187922	Suffolk_ROH	1	0.989605	1	1								0.989605	0.010395							1
oar3_OAR10_29188129	Suffolk_ROH	1	0.989605	1			1							0.010395	0.989605								1
oar3_OAR10_29191517	Suffolk_ROH	0.631579	0.790021	0.851648				0.631579	0.315789	0.0526316						0.790021	0.197505	0.012474						0.851648	0.148352
oar3_OAR10_29192021	Suffolk_ROH	1	0.989605	1						1							0.010395	0.989605								1
oar3_OAR10_29202739	Suffolk_ROH	0.596491	0.779626	0.851648			0.596491			0.0626566		0.330827			0.779626			0.014553		0.193347			0.851648					0.148352
oar3_OAR10_29212398	Suffolk_ROH	1	0.989605	1			1							0.010395	0.989605								1
oar3_OAR10_29213133	Suffolk_ROH	0.596491	0.790021	0.851648				0.596491	0.340852	0.0626566						0.790021	0.197505	0.012474						0.851648	0.148352
oar3_OAR10_29219190	Suffolk_ROH	1	0.989605	1	1								0.989605	0.010395							1
oar3_OAR10_29222009	Suffolk_ROH	0.596491	0.787942	0.851648				0.0626566	0.340852	0.596491						0.012474	0.199584	0.787942							0.148352	0.851648
oar3_OAR10_29252567	Suffolk_ROH	0.75188	0.7921	0.89011	0.75188	0.225564	0.0200501						0.7921	0.195426	0.012474						0.89011	0.10989
oar3_OAR10_29261653	Suffolk_ROH	1	0.989605	1	1								0.989605	0.010395							1
oar3_OAR10_29271985	Suffolk_ROH	0.802005	0.997921	0.961538	0.0100251			0.802005			0.185464					0.997921			0.002079					0.961538			0.0384615
oar3_OAR10_29272923	Suffolk_ROH	0.804511	0.987526	0.961538	0.804511	0.185464	0.0100251						0.987526	0.012474							0.961538	0.0384615
OAR10_29312907_X.1	Suffolk_ROH	0.684211	0.756757	0.89011				0.0250627	0.290727	0.684211						0.018711	0.224532	0.756757							0.10989	0.89011
oar3_OAR10_29284863	Suffolk_ROH	0.75188	0.7921	0.89011				0.75188	0.22807	0.0200501						0.7921	0.195426	0.012474						0.89011	0.10989
oar3_OAR10_29287996	Suffolk_ROH	0.75188	0.758836	0.89011	0.75188	0.22807	0.0200501						0.758836	0.226611	0.014553						0.89011	0.10989
oar3_OAR10_29288396	Suffolk_ROH	0.746867	0.968815	0.961538				0.0300752	0.220551	0.746867							0.031185	0.968815							0.0384615	0.961538
oar3_OAR10_29310497	Suffolk_ROH	1	0.952183	1	1								0.952183	0.047817							1
oar3_OAR10_29329702	Suffolk_ROH	0.754386	0.515593	0.961538	0.754386	0.235589	0.0100251						0.515593	0.432432	0.0519751						0.961538	0.0384615
oar3_OAR10_29330365	Suffolk_ROH	1	0.952183	1			1								0.952183					0.047817			1
oar3_OAR10_29330420	Suffolk_ROH	0.75188	0.515593	0.945055	0.0100251	0.150376	0.75188						0.0519751	0.237006	0.515593							0.0384615	0.945055
oar3_OAR10_29341906	Suffolk_ROH	0.927318	0.964657	0.631868					0.0701754	0.927318						0.002079	0.033264	0.964657						0.0384615	0.32967	0.631868
oar3_OAR10_29343422	Suffolk_ROH	0.779449	0.575884	0.714286	0.0075188			0.779449			0.213033		0.031185			0.575884			0.392931		0.021978			0.714286			0.263736
oar3_OAR10_29351007	Suffolk_ROH	0.827068	0.636175	0.82967	0.00501253	0.16792	0.827068						0.029106	0.334719	0.636175						0.010989	0.159341	0.82967
OAR10_29389966_X.1	Suffolk_ROH	0.45614	0.517672	0.703297				0.345865	0.45614	0.197995						0.303534	0.517672	0.178794						0.0274725	0.269231	0.703297
oar3_OAR10_29360112	Suffolk_ROH	1	0.991684	1						1							0.00831601	0.991684								1
oar3_OAR10_29360513	Suffolk_ROH	0.899749	0.756757	1	0.899749						0.100251		0.756757			0.00831601			0.234927		1
oar3_OAR10_29369396	Suffolk_ROH	0.734336	0.925156	0.961538	0.734336	0.233083	0.0325815						0.925156	0.0748441							0.961538	0.0384615
oar3_OAR10_29372145	Suffolk_ROH	0.734336	0.829522	0.961538				0.734336	0.233083	0.0325815						0.829522	0.164241	0.00623701						0.961538	0.0384615
oar3_OAR10_29379118	Suffolk_ROH	0.974937	0.904366	0.994505	0.974937	0.0250627							0.904366	0.0914761	0.002079						0.994505
oar3_OAR10_29389062	Suffolk_ROH	1	0.781705	0.994505	1								0.781705	0.201663	0.016632						0.994505
OAR10_29469450.1	Suffolk_ROH	0.952381	0.546778	1					0.047619	0.952381						0.043659	0.409563	0.546778								1
oar3_OAR10_29437617	Suffolk_ROH	0.952381	0.546778	1	0.952381						0.047619		0.546778			0.043659			0.409563		1
oar3_OAR10_29446648	Suffolk_ROH	0.952381	0.546778	1	0.952381	0.047619							0.546778	0.409563	0.043659						1
oar3_OAR10_29455959	Suffolk_ROH	0.952381	0.532225	1		0.047619	0.952381						0.047817	0.419958	0.532225								1
oar3_OAR10_29458450	Suffolk_ROH	0.77193	0.496881	1				0.0125313	0.215539	0.77193						0.0706861	0.432432	0.496881								1
oar3_OAR10_29465618	Suffolk_ROH	1	0.981289	1						1							0.018711	0.981289								1
oar3_OAR10_29469163	Suffolk_ROH	1	0.981289	1	1								0.981289	0.018711							1
oar3_OAR10_29476433	Suffolk_ROH	0.952381	0.671518	1					0.047619	0.952381						0.029106	0.299376	0.671518								1
OAR10_29511510.1	Suffolk_ROH	1	0.981289	1	1								0.981289	0.018711							1
oar3_OAR10_29485022	Suffolk_ROH	0.952381	0.683992	1					0.047619	0.952381						0.024948	0.29106	0.683992								1
oar3_OAR10_29498508	Suffolk_ROH	0.952381	0.671518	1				0.952381	0.0451128							0.671518	0.293139	0.029106						1
oar3_OAR10_29511008	Suffolk_ROH	1	0.677755	1						1						0.010395	0.31185	0.677755								1
oar3_OAR10_29514273	Suffolk_ROH	0.684211	0.515593	0.967033	0.0250627	0.290727	0.684211						0.0561331	0.428274	0.515593							0.032967	0.967033
oar3_OAR10_29517383	Suffolk_ROH	0.949875	0.592516	0.994505		0.047619	0.949875						0.04158	0.365904	0.592516								0.994505
oar3_OAR10_29520015	Suffolk_ROH	0.75188	0.588358	0.967033	0.75188	0.240602	0.0075188						0.588358	0.380457	0.031185						0.967033	0.032967
oar3_OAR10_29520173	Suffolk_ROH	0.796992	0.952183	0.961538	0.00501253			0.796992			0.197995					0.952183			0.031185					0.961538			0.032967
oar3_OAR10_29535013	Suffolk_ROH	0.952381	0.5842	1				0.952381	0.047619							0.5842	0.376299	0.039501						1
oar3_OAR10_29540842	Suffolk_ROH	1	0.858628	1	1								0.858628	0.141372							1
oar3_OAR10_29550258	Suffolk_ROH	1	0.823285	1			1						0.002079	0.172557	0.823285								1
oar3_OAR10_29568874	Suffolk_ROH	0.874687	0.553015	1		0.125313	0.874687						0.043659	0.403326	0.553015								1
oar3_OAR10_29569999	Suffolk_ROH	1	0.877339	1	1								0.877339	0.122661							1
oar3_OAR10_29576146	Suffolk_ROH	1	0.997921	1						1							0.002079	0.997921								1
oar3_OAR10_29585445	Suffolk_ROH	0.874687	0.575884	1	0.874687						0.125313		0.575884			0.043659			0.380457		1
oar3_OAR10_29586896	Suffolk_ROH	0.874687	0.553015	1	0.874687	0.125313							0.553015	0.403326	0.043659						1
oar3_OAR10_29602556	Suffolk_ROH	0.874687	0.553015	1					0.125313	0.874687						0.043659	0.403326	0.553015								1
oar3_OAR10_29603575	Suffolk_ROH	0.952381	0.557173	1					0.047619	0.952381						0.043659	0.399168	0.557173								1
oar3_OAR10_29604962	Suffolk_ROH	1	0.877339	1	1								0.877339	0.122661							1
OAR10_29654158.1	Suffolk_ROH	0.899749	0.831601	0.994505		0.075188	0.899749						0.00623701	0.162162	0.831601								0.994505
oar3_OAR10_29622798	Suffolk_ROH	0.919799	0.796258	0.994505		0.0776942	0.919799						0.00623701	0.195426	0.796258								0.994505
oar3_OAR10_29622969	Suffolk_ROH	0.917293	0.825364	0.994505				0.917293	0.0776942							0.825364	0.162162	0.00623701						0.994505

## Sheet: Sheet 5_Fst SNP Frequencies
		Highest Freq (Genotype)			Highest Freq (Frequency)			Polypay								Rambouillet								Suffolk
SNP	rsID	Polypay	Rambouillet	Suffolk	Polypay	Rambouillet	Suffolk	C C	C T	T T	A A	A G	G G	A C	G T	C C	C T	T T	A A	A G	G G	A C	G T	C C	C T	T T	A A	A G	G G	A C	G T
oar3_OAR1_224308255	rs421362086	CT	TT	CC	0.546366	0.733888	0.472527	0.213033	0.546366	0.197995						0.002079	0.0956341	0.733888						0.472527	0.373626	0.104396
oar3_OAR2_213707000	rs424868844	GT	GG	GT	0.528822	0.941788	0.532967			0.177945			0.293233		0.528822						0.941788		0.047817			0.247253			0.197802		0.532967
oar3_OAR2_213714830	rs430105435	CT	CC	CT	0.528822	0.952183	0.538462	0.293233	0.528822	0.177945						0.952183	0.047817							0.203297	0.538462	0.258242
oar3_OAR3_122085403	rs422033355	GT	GG	GT	0.531328	0.862786	0.554945			0.220551			0.24812		0.531328			0.00623701			0.862786		0.130977			0.241758			0.203297		0.554945
oar3_OAR3_209756221	rs159911297	AG	AA	AG	0.561404	0.821206	0.489011				0.22807	0.561404	0.210526						0.821206	0.170478	0.00831601						0.148352	0.489011	0.357143
oar3_OAR4_104204703	rs408105992	AG	AA	GG	0.491228	0.717256	0.576923				0.130326	0.491228	0.378446						0.717256	0.264033	0.014553						0.0274725	0.395604	0.576923
oar3_OAR6_36414711	rs423710982	GT	GG	GT	0.491228	0.985447	0.505495			0.117794			0.390977		0.491228						0.985447		0.014553			0.28022			0.214286		0.505495
oar3_OAR8_61339755	rs403906365	AG	GG	AG	0.493734	0.962578	0.494505				0.102757	0.493734	0.403509							0.037422	0.962578						0.164835	0.494505	0.340659
oar3_OAR10_73717427	rs418992975	AG	AA	GG	0.54386	0.835759	0.483516				0.177945	0.54386	0.278195						0.835759	0.155925	0.00831601						0.0879121	0.428571	0.483516
oar3_OAR14_43166368	rs401322014	AG	GG	AG	0.546366	0.904366	0.5				0.175439	0.546366	0.278195							0.0956341	0.904366						0.324176	0.5	0.175824
oar3_OAR14_43168946	rs429950267	AG	GG	AG	0.546366	0.904366	0.5				0.175439	0.546366	0.278195							0.0956341	0.904366						0.324176	0.5	0.175824
oar3_OAR16_2728314	rs406252998	TT	CC	TT	0.453634	0.592516	0.653846	0.100251	0.446115	0.453634						0.592516	0.376299	0.018711						0.010989	0.313187	0.653846
oar3_OAR16_19923959	rs417106434	AG	GG	AG	0.528822	0.752599	0.510989				0.290727	0.528822	0.180451						0.018711	0.22869	0.752599						0.428571	0.510989	0.0604396
oar3_OAR18_30627133	rs426980318	AG	AA	AG	0.47619	0.977131	0.576923				0.403509	0.47619	0.120301						0.977131	0.022869							0.225275	0.576923	0.197802
oar3_OAR18_34285904	rs401153126	CT	CC	TT	0.52381	0.735967	0.521978	0.117794	0.52381	0.358396						0.735967	0.253638	0.010395						0.0494505	0.428571	0.521978
OAR20_33937377_X.1	rs413553624	AG	GG	AG	0.453634	0.683992	0.461538				0.426065	0.453634	0.120301						0.031185	0.284823	0.683992						0.434066	0.461538	0.104396
oar3_OAR23_44527025	rs400967878	AG	GG	AG	0.491228	0.837838	0.543956				0.22807	0.491228	0.280702						0.002079	0.160083	0.837838						0.324176	0.543956	0.126374
oar3_OAR23_44529662	rs402778861	AC	AA	AC	0.483709	0.835759	0.538462	0.22807			0.280702			0.483709		0.002079			0.835759			0.158004		0.32967			0.126374			0.538462

## Sheet: Sheet 6_Fst Pvalues
SNP	rsID	Chr	Pos	Rambouillet-Suffolk FST	Rambouillet-Suffolk P-value	Polypay-Rambouillet FST	Polypay-Rambouillet P-value	Polypay-Suffolk FST	Polypay-Suffolk P-value	Genes within +/- 50,000 bp
oar3_OAR1_224308255	rs421362086	1	226945393	0.483544	2.2e-16	0.398505	2.2e-16	0.015713	2.48e-05	LOC114113867, LOC101104288
oar3_OAR2_213707000	rs424868844	2	214749839	0.559568	2.2e-16	0.410377	2.2e-16	0.049684	1.66e-11
oar3_OAR2_213714830	rs430105435	2	214757669	0.559978	2.2e-16	0.412047	2.2e-16	0.0496697	1.48e-11
oar3_OAR3_122085403	rs422033355	3	122187178	0.480338	2.2e-16	0.363972	2.2e-16	0.0267163	7.8e-07	LOC121819172
oar3_OAR3_209756221	rs159911297	3	211616229	0.532082	2.2e-16	0.330505	2.2e-16	0.0706208	2.2e-16	TIGAR, CCND2, LOC105608579, LOC121819220, LOC132659637
oar3_OAR4_104204703	rs408105992	4	105852382	0.471375	2.2e-16	0.393059	2.2e-16	0.0105578	0.001308	TMEM178B
oar3_OAR6_36414711	rs423710982	6	37132187	0.4864	2.2e-16	0.367463	2.2e-16	0.0372198	4.51e-09	PPM1K, ABCG2
oar3_OAR8_61339755	rs403906365	8	61597763	0.487688	2.2e-16	0.325412	2.2e-16	0.0591602	5.87e-14	BCLAF1, LOC105608893
oar3_OAR10_73717427	rs418992975	10	73712633	0.490235	2.2e-16	0.408594	2.2e-16	0.013368	0.0001879	LOC132657267, MBNL2
oar3_OAR14_43166368	rs401322014	14	43365324	0.474351	2.2e-16	0.368874	2.2e-16	0.0243098	4.37e-07	PEPD, LOC132657685
oar3_OAR14_43168946	rs429950267	14	43367902	0.474351	2.2e-16	0.368874	2.2e-16	0.0243098	4.37e-07	PEPD, LOC132657685
oar3_OAR16_2728314	rs406252998	16	2861069	0.492264	2.2e-16	0.36434	2.2e-16	0.0264599	2.67e-06	KCNIP1, GABRP
oar3_OAR16_19923959	rs417106434	16	20059879	0.470986	2.2e-16	0.336555	2.2e-16	0.0309556	1.28e-07	PDE4D, TRNAH-AUG_7
oar3_OAR18_30627133	rs426980318	18	29393657	0.497291	2.2e-16	0.352041	2.2e-16	0.0508197	1.53e-11	ETFA, LOC105603147, ISL2, LOC132658148, SCAPER
oar3_OAR18_34285904	rs401153126	18	33166790	0.49937	2.2e-16	0.404284	2.2e-16	0.0159818	4.37e-05
OAR20_33937377_X.1	rs413553624	20	30923860	0.472162	2.2e-16	0.387294	2.2e-16	0.0118424	0.000724	LOC101113632, LOC101113108, LOC114109686, LOC101113369, LOC101112606, H1-1, TRIM38, LOC132658266, SLC17A2, SLC17A3
oar3_OAR23_44527025	rs400967878	23	44688779	0.481298	2.2e-16	0.331249	2.2e-16	0.0413998	6.19e-11	SETBP1
oar3_OAR23_44529662	rs402778861	23	44691416	0.488161	2.2e-16	0.33249	2.2e-16	0.0433852	1.15e-10	SETBP1

## Sheet: Sheet 7_Significant_Genotypes
Breed	Sample	PLEW	LFW	AFW	oar3_OAR1_103451160	oar3_OAR1_224308255	oar3_OAR2_113807616	oar3_OAR2_113811184	oar3_OAR2_113821783	oar3_OAR2_113822910	oar3_OAR2_113839250	oar3_OAR2_113842480	oar3_OAR2_113842612	oar3_OAR2_113853548	oar3_OAR2_113858880	oar3_OAR2_113864960	oar3_OAR2_113887299	oar3_OAR2_113895130	oar3_OAR2_113897256	s07886.1	oar3_OAR2_113904486	oar3_OAR2_113908785	oar3_OAR2_113910250	s38652.1	oar3_OAR2_113948977	oar3_OAR2_113958517	oar3_OAR2_113958828	oar3_OAR2_113972363	oar3_OAR2_113973646	oar3_OAR2_113997391	oar3_OAR2_114004099	oar3_OAR2_114006145	oar3_OAR2_114040576	oar3_OAR2_114049371	oar3_OAR2_114050544	oar3_OAR2_114091138	oar3_OAR2_114100821	oar3_OAR2_114101258	oar3_OAR2_114101900	oar3_OAR2_114102082	oar3_OAR2_114120134	oar3_OAR2_114129152	oar3_OAR2_114130883	oar3_OAR2_114138798	oar3_OAR2_114154289	oar3_OAR2_114160822	oar3_OAR2_114160972	oar3_OAR2_114167475	oar3_OAR2_114183915
Columbia	ID17	68.4924	22.4982	3.7497	C C	T T	C C	G G	C C	A A	A A	T T	C C	C C	A A	G G	G G	G G	G G	G G	A A	C C	C C	A A	G G	C C	C C	C C	C C	C C	G G	C C	T T	G G	C C	T T	T T	T T	NA	T T	T T	G G	C C	C C	T T	C C	A A	G G	G G
Columbia	ID37	69.3996	32.4319	6.48637	C C	T T	C T	A G	C C	A A	G G	T T	C C	C T	G G	G T	A G	G G	A G	A G	A G	C C	C C	C C	G G	C C	C C	C T	C T	C T	A G	C C	T T	A G	C T	C T	G T	T T	NA	C T	T T	A G	A C	C T	C T	C T	A G	A G	A G
Columbia	ID6	75.7499	28.531	4.07585	C T	T T	C T	G G	C C	A A	A G	T T	C C	C T	A G	G T	G G	G G	G G	G G	A A	C C	C C	A C	G G	C C	C C	C T	C T	C T	A G	C C	G T	A G	C C	T T	G T	T T	NA	T T	C T	A G	A C	C C	T T	C C	A G	A G	A G
Columbia	ID7	90.2649	26.1269	4.35449	C T	T T	C C	G G	C C	A A	A G	T T	C C	C T	A G	G T	G G	G G	A G	A G	A G	C C	C C	A C	G G	C C	C C	C T	C T	C T	A G	C C	T T	A G	C T	C T	G T	T T	NA	C T	T T	A G	A C	C T	C T	C T	A G	A G	A G
Columbia	ID8	80.7394	26.9434	4.49056	C T	T T	C C	G G	C C	A A	A A	T T	C C	C C	A A	G G	G G	G G	G G	G G	A A	C C	C C	A A	G G	C C	C C	C C	C C	C C	G G	C C	T T	G G	C C	T T	T T	T T	NA	T T	T T	G G	C C	C C	T T	C C	A A	G G	G G
Columbia	ID11	78.0179	25.1744	4.19573	C T	T T	C T	A G	C C	A A	G G	T T	C C	C T	G G	G T	A G	G G	A G	A G	A G	C C	C C	C C	G G	C C	C T	C T	C T	C T	A G	C C	T T	A G	C T	C T	G T	T T	NA	C T	T T	A G	A C	C T	C T	C T	A G	A G	A G
Columbia	ID14	65.3173	29.9371	3.74214	C T	C T	C C	G G	C C	A A	A G	T T	C C	C T	A G	G T	G G	G G	A G	A G	A G	C C	C C	A C	G G	C C	C C	C T	C T	C T	A G	C C	T T	A G	C T	C T	G T	T T	NA	C T	T T	A G	A C	C T	C T	C T	A G	A G	A G
Columbia	ID15	78.4715	28.1227	4.68712	C T	T T	C T	A G	C C	A A	A G	T T	C C	C C	A G	G G	A G	G G	G G	G G	A A	C C	C C	A C	G G	C C	C C	C C	C C	C C	G G	C C	T T	G G	C C	T T	T T	T T	NA	T T	T T	G G	C C	C C	T T	C C	A A	G G	G G
Columbia	ID19	72.1212	4.35449	4.35449	C T	T T	C C	G G	C C	A A	G G	T T	C C	T T	G G	T T	G G	G G	A A	A A	G G	C C	C C	C C	G G	C C	C C	T T	T T	T T	A A	C C	T T	A A	T T	C C	G G	T T	NA	C C	NA	A A	A A	T T	C C	T T	G G	A A	A A
Columbia	ID24	84.3682	32.1143	5.35239	C T	T T	C C	G G	C C	A A	A G	T T	C C	C T	A G	G T	G G	G G	A G	A G	A G	C C	C C	A C	G G	C C	C C	C T	C T	C T	A G	C C	T T	A G	C T	C T	G T	T T	NA	C T	T T	A G	A C	C T	C T	C T	A G	A G	A G
Columbia	ID26	73.482	35.0627	5.00896	C T	T T	C C	G G	C C	A A	A A	T T	C C	C C	A A	G G	G G	G G	G G	G G	A A	C C	C C	A A	G G	C C	C C	C C	C C	C C	G G	C C	T T	G G	C C	T T	T T	T T	NA	T T	T T	G G	C C	C C	T T	C C	A A	G G	G G
Columbia	ID32	75.2963	23.6775	3.3825	C T	T T	C C	G G	C C	A A	A G	T T	C C	C T	A G	G T	G G	G G	A G	A G	A G	C C	C C	A C	G G	C C	C C	C T	C T	C T	A G	C C	T T	A G	C T	C T	G T	T T	NA	C T	T T	A G	A C	C T	C T	C T	A G	A G	A G
Columbia	ID43	78.4715	34.8813	4.36016	C T	T T	C C	G G	C C	A A	G G	T T	C C	T T	G G	T T	G G	G G	A A	A A	G G	C C	C C	C C	G G	C C	C C	T T	T T	T T	A A	C C	T T	A A	T T	C C	G G	T T	NA	C C	NA	A A	A A	T T	C C	T T	G G	A A	A A
Columbia	ID53	79.8323	19.1416	4.7854	C T	T T	C T	A G	C C	A A	G G	T T	C C	C T	G G	G T	A G	G G	A G	A G	A G	C C	C C	C C	G G	C C	C T	C T	C T	C T	A G	C C	T T	A G	C T	C T	G T	T T	NA	C T	T T	A G	A C	C T	C T	C T	A G	A G	A G
Columbia	ID54	89.8113	40.0522	5.72174	C T	T T	C T	A G	C C	A A	A G	T T	C C	C C	A G	G G	A G	G G	G G	G G	A A	C C	C C	A C	G G	C C	C T	C C	C C	C C	G G	C C	T T	G G	C C	T T	T T	T T	NA	T T	T T	G G	C C	C C	T T	C C	A A	G G	G G
Columbia	ID58	77.1107	28.3495	4.72492	C T	T T	C T	A G	C C	A A	A G	C T	C C	C C	A G	G T	A G	G G	A G	NA	A G	C C	C C	A C	G G	C C	C C	C C	C C	C C	A G	C C	G T	G G	C C	T T	G T	T T	NA	C T	C T	G G	C C	C C	T T	C C	A G	A G	A G
Columbia	ID59	80.7394	7.62035	3.81018	C T	T T	C T	A G	C C	A A	A G	T T	C C	C C	A G	G G	A G	G G	G G	G G	A A	C C	C C	A C	G G	C C	C T	C C	C C	C C	G G	C C	T T	G G	C C	T T	T T	T T	NA	T T	T T	G G	C C	C C	T T	C C	A A	G G	G G
Columbia	ID1	81.6466	13.2449	4.41497	T T	T T	C C	G G	C C	A A	A G	T T	C C	C T	A G	G T	G G	G G	A G	A G	A G	C C	C C	A C	G G	C C	C C	C T	C T	C T	A G	C C	T T	A G	C T	C T	G T	T T	NA	C T	T T	A G	A C	C T	C T	C T	A G	A G	A G
Columbia	ID2	55.3383	23.2239	3.3177	T T	T T	C C	G G	C C	A A	G G	T T	C C	T T	G G	T T	G G	G G	A A	A A	G G	C C	C C	C C	G G	C C	C C	T T	T T	T T	A A	C C	T T	A A	T T	C C	G G	T T	NA	C C	NA	A A	A A	T T	C C	T T	G G	A A	A A
Columbia	ID3	83.0074	29.4835	4.21193	T T	T T	C C	G G	C C	A A	G G	T T	C C	T T	G G	T T	G G	G G	A A	A A	G G	C C	C C	C C	G G	C C	C C	T T	T T	T T	A A	C C	T T	A A	T T	C C	G G	T T	NA	C C	NA	A A	A A	T T	C C	T T	G G	A A	A A
Columbia	ID4	80.2858	17.9623	4.49056	T T	T T	C C	G G	C C	A A	A G	T T	C C	C T	A G	G T	G G	G G	A G	A G	A G	C C	C C	A C	G G	C C	C C	C T	C T	C T	A G	C C	T T	A G	C T	C T	G T	T T	NA	C T	T T	A G	A C	C T	C T	C T	A G	A G	A G
Columbia	ID5	71.214	15.8757	3.17515	T T	T T	T T	A A	C C	A A	G G	T T	C C	C C	G G	G G	A A	G G	G G	G G	A A	C C	C C	C C	G G	C C	C C	C C	C C	C C	G G	C C	T T	G G	C C	T T	T T	T T	NA	T T	T T	G G	C C	C C	T T	C C	A A	G G	G G
Columbia	ID9	83.0074	18.3251	4.58128	T T	T T	T T	A A	C C	A A	G G	T T	C C	C C	G G	G G	A A	G G	G G	G G	A A	C C	C C	C C	G G	C C	T T	C C	C C	C C	G G	C C	T T	G G	C C	T T	T T	T T	NA	T T	T T	G G	C C	C C	T T	C C	A A	G G	G G
Columbia	ID10	73.482	17.6447	4.41119	T T	T T	C C	G G	C C	A A	G G	T T	C C	T T	G G	T T	G G	G G	A A	A A	G G	C C	C C	C C	G G	C C	C C	T T	T T	T T	A A	C C	T T	A A	T T	C C	G G	T T	NA	C C	NA	A A	A A	T T	C C	T T	G G	A A	A A
Columbia	ID12	44.9056	14.8778	3.71946	T T	T T	C C	G G	C C	A A	A G	T T	C C	C T	A G	G T	G G	G G	A G	A G	A G	C C	C C	A C	G G	C C	C C	C T	C T	C T	A G	C C	T T	A G	C T	C T	G T	T T	NA	C T	T T	A G	A C	C T	C T	C T	A G	A G	A G
Columbia	ID13	73.0284	32.5679	4.65256	T T	T T	C C	G G	C C	A A	A G	T T	C C	C T	A G	G T	G G	G G	A G	A G	A G	C C	C C	A C	G G	C C	C C	C T	C T	C T	A G	C C	T T	A G	C T	C T	G T	T T	NA	C T	T T	A G	A C	C T	C T	C T	A G	A G	A G
Columbia	ID16	69.3996	28.7578	4.10825	T T	T T	C C	G G	C C	A A	A A	T T	C C	C C	A A	G G	G G	G G	G G	G G	A A	C C	C C	A A	G G	C C	C C	C C	C C	C C	G G	C C	T T	G G	C C	T T	T T	T T	NA	T T	T T	G G	C C	C C	T T	C C	A A	G G	G G
Columbia	ID18	79.8323	27.5784	3.93977	T T	T T	T T	A A	C C	A A	G G	T T	C C	C C	G G	G G	A A	G G	G G	G G	A A	C C	C C	C C	G G	C C	T T	C C	C C	C C	G G	C C	T T	G G	C C	T T	T T	T T	NA	T T	T T	G G	C C	C C	T T	C C	A A	G G	G G
Columbia	ID20	70.7604	21.5003	3.58338	T T	T T	C T	A G	C C	A A	A G	T T	C C	C C	A G	G G	A G	G G	G G	G G	A A	C C	C C	A C	G G	C C	C T	C C	C C	C C	G G	C C	T T	G G	C C	T T	T T	T T	NA	T T	T T	G G	C C	C C	T T	C C	A A	G G	G G
Columbia	ID21	71.214	12.4284	4.14281	T T	T T	C T	A G	C C	A A	A G	T T	C C	C C	A G	G G	A G	G G	G G	G G	A A	C C	C C	A C	G G	C C	C T	C C	C C	C C	G G	C C	T T	G G	C C	T T	T T	T T	NA	T T	T T	G G	C C	C C	T T	C C	A A	G G	G G
Columbia	ID22	77.1107	14.016	4.672	T T	T T	C C	G G	C C	A A	A A	T T	C C	C C	A A	G G	G G	G G	G G	G G	A A	C C	C C	A A	G G	C C	C C	C C	C C	C C	G G	C C	T T	G G	C C	T T	T T	T T	NA	T T	T T	G G	C C	C C	T T	C C	A A	G G	G G
Columbia	ID23	58.0598	22.4982	3.21403	T T	T T	C T	A G	C C	A A	A G	T T	C C	C C	A G	G G	A G	G G	G G	G G	A A	C C	C C	A C	G G	C C	C T	C C	C C	C C	G G	C C	T T	G G	C C	T T	T T	T T	NA	T T	T T	G G	C C	C C	T T	C C	A A	G G	G G
Columbia	ID25	72.5748	8.43682	4.21841	T T	C T	C T	A G	C C	A A	G G	T T	C C	C T	G G	G T	A G	G G	A G	A G	A G	C C	C C	C C	G G	C C	C C	C T	C T	C T	A G	C C	T T	A G	C T	C T	G T	T T	NA	C T	T T	A G	A C	C T	C T	C T	A G	A G	A G
Columbia	ID27	75.2963	7.62035	3.81018	T T	T T	C C	G G	C C	A A	G G	T T	C C	T T	G G	T T	G G	G G	A A	A A	G G	C C	C C	C C	G G	C C	C C	T T	T T	T T	A A	C C	T T	A A	T T	C C	G G	T T	NA	C C	NA	A A	A A	T T	C C	T T	G G	A A	A A
Columbia	ID28	68.946	26.2176	4.36961	T T	T T	C C	G G	C C	A A	A A	T T	C C	C C	A A	G G	G G	G G	G G	G G	A A	C C	C C	A A	G G	C C	C C	C C	C C	C C	G G	C C	T T	G G	C C	T T	T T	T T	NA	T T	T T	G G	C C	C C	T T	C C	A A	G G	G G
Columbia	ID29	74.3891	24.9022	3.55746	T T	T T	C C	G G	C C	A A	A G	T T	C C	C T	A G	G T	G G	G G	A G	A G	A G	C C	C C	A C	G G	C C	C C	C T	C T	C T	A G	C C	T T	A G	C T	C T	G T	T T	NA	C T	T T	A G	A C	C T	C T	C T	A G	A G	A G
Columbia	ID30	78.9251	12.9727	3.24319	T T	T T	C C	G G	C C	A A	A A	T T	C C	C C	A A	G G	G G	G G	G G	G G	A A	C C	C C	A A	G G	C C	C C	C C	C C	C C	G G	C C	T T	G G	C C	T T	T T	T T	NA	T T	T T	G G	C C	C C	T T	C C	A A	G G	G G
Columbia	ID31	85.729	36.4688	4.5586	T T	T T	C C	G G	C C	A A	A G	T T	C C	C T	A G	G T	G G	G G	A G	A G	A G	C C	C C	A C	G G	C C	C C	C T	C T	C T	A G	C C	T T	A G	C T	C T	G T	T T	NA	C T	T T	A G	A C	C T	C T	C T	A G	A G	A G
Columbia	ID33	74.8427	41.5491	5.19363	T T	C T	C C	G G	C C	A A	G G	T T	C C	T T	G G	T T	G G	G G	A A	A A	G G	C C	C C	C C	G G	C C	C C	T T	T T	T T	A A	C C	T T	A A	T T	C C	G G	T T	NA	C C	NA	A A	A A	T T	C C	T T	G G	A A	A A
Columbia	ID34	84.3682	27.4423	3.43029	T T	T T	C C	G G	C C	A A	G G	T T	C C	T T	G G	T T	G G	G G	A A	A A	G G	C C	C C	C C	G G	C C	C C	T T	T T	T T	A A	C C	T T	A A	T T	C C	G G	T T	NA	C C	NA	A A	A A	T T	C C	T T	G G	A A	A A
Columbia	ID35	74.3891	34.1101	4.87288	T T	T T	C T	A G	C C	A A	A G	T T	C C	C C	A G	G G	A G	G G	G G	G G	A A	C C	C C	A C	G G	C C	C T	C C	C C	C C	G G	C C	T T	G G	C C	T T	T T	T T	NA	T T	T T	G G	C C	C C	T T	C C	A A	G G	G G
Columbia	ID36	68.946	35.4709	4.43387	T T	T T	C C	G G	C C	A A	A A	T T	C C	C C	A A	G G	G G	G G	G G	G G	A A	C C	C C	A A	G G	C C	C C	C C	C C	C C	G G	C C	T T	G G	C C	T T	T T	T T	NA	T T	T T	G G	C C	C C	T T	C C	A A	G G	G G
Columbia	ID38	64.8637	30.2093	3.77616	T T	T T	C C	G G	C C	A A	A G	T T	C C	C T	A G	G T	G G	G G	A G	A G	A G	C C	C C	A C	G G	C C	C C	C T	C T	C T	A G	C C	T T	A G	C T	C T	G T	T T	NA	C T	T T	A G	A C	C T	C T	C T	A G	A G	A G
Columbia	ID39	79.3787	8.61826	4.30913	T T	T T	C C	G G	C C	A A	A A	T T	C C	C C	A A	G G	G G	G G	G G	G G	A A	C C	C C	A A	G G	C C	C C	C C	C C	C C	G G	C C	T T	G G	C C	T T	T T	T T	NA	T T	T T	G G	C C	C C	T T	C C	A A	G G	G G
Columbia	ID40	76.2035	31.7968	3.9746	T T	T T	C T	A G	C C	A A	G G	T T	C C	C T	G G	G T	A G	G G	A G	A G	A G	C C	C C	C C	G G	C C	C T	C T	C T	C T	A G	C C	T T	A G	C T	C T	G T	T T	NA	C T	T T	A G	A C	C T	C T	C T	A G	A G	A G
Columbia	ID41	75.2963	21.4096	4.28191	T T	T T	C C	G G	C C	A A	A G	T T	C C	C T	A G	G T	G G	G G	A G	A G	A G	C C	C C	A C	G G	C C	C C	C T	C T	C T	A G	C C	T T	A G	C T	C T	G T	T T	NA	C T	T T	A G	A C	C T	C T	C T	A G	A G	A G
Columbia	ID42	83.9146	20.8199	5.20497	T T	T T	C T	A G	C C	A A	A G	T T	C C	C C	A G	G G	A G	G G	G G	G G	A A	C C	C C	A C	G G	C C	C T	C C	C C	C C	G G	C C	T T	G G	C C	T T	T T	T T	NA	T T	T T	G G	C C	C C	T T	C C	A A	G G	G G
Columbia	ID44	106.141	26.9887	5.39775	T T	T T	C C	G G	C C	A A	A A	T T	C C	C C	A A	G G	G G	G G	G G	G G	A A	C C	C C	A A	G G	C C	C C	C C	C C	C C	G G	C C	T T	G G	C C	T T	T T	T T	NA	T T	T T	G G	C C	C C	T T	C C	A A	G G	G G
Columbia	ID45	86.1826	29.3474	3.66843	T T	T T	C C	G G	C C	A A	A G	T T	C C	C T	A G	G T	G G	G G	A G	A G	A G	C C	C C	A C	G G	C C	C C	C T	C T	C T	A G	C C	T T	A G	C T	C T	G T	T T	NA	C T	T T	A G	A C	NA	C T	C T	A G	A G	A G
Columbia	ID46	72.5748	26.6259	4.43765	T T	T T	C C	G G	C C	A A	A A	T T	C C	C C	A A	G G	G G	G G	G G	G G	A A	C C	C C	A A	G G	C C	C C	C C	C C	C C	G G	C C	T T	G G	C C	T T	T T	T T	NA	T T	T T	G G	C C	C C	T T	C C	A A	G G	G G
Columbia	ID47	80.7394	34.6091	4.32614	T T	T T	T T	A A	C C	A A	G G	T T	C C	C C	G G	G G	A A	G G	G G	G G	A A	C C	C C	C C	G G	C C	T T	C C	C C	C C	G G	C C	T T	G G	C C	T T	T T	T T	NA	T T	T T	G G	C C	C C	T T	C C	A A	G G	G G
Columbia	ID48	83.461	37.8296	4.7287	T T	T T	C C	G G	C C	A A	A G	T T	C C	C T	A G	G T	G G	G G	A G	A G	A G	C C	C C	A C	G G	C C	C C	C T	C T	C T	A G	C C	T T	A G	C T	C T	G T	T T	NA	C T	T T	A G	A C	C T	C T	C T	A G	A G	A G
Columbia	ID49	92.5328	20.6385	3.43974	T T	T T	C C	G G	C C	A A	A G	T T	C C	C T	A G	G T	G G	G G	A G	A G	A G	C C	C C	A C	G G	C C	C C	C T	C T	C T	A G	C C	T T	A G	C T	C T	G T	T T	NA	C T	T T	A G	A C	C T	C T	C T	A G	A G	A G
Columbia	ID50	87.9969	18.7334	3.74667	T T	T T	C T	A G	C C	A A	G G	T T	C C	C T	G G	G T	A G	G G	A G	A G	A G	C C	C C	C C	G G	C C	C T	C T	C T	C T	A G	C C	T T	A G	C T	C T	G T	T T	NA	C T	T T	A G	A C	C T	C T	C T	A G	A G	A G
Columbia	ID51	77.1107	30.7082	4.38689	T T	T T	C T	A G	C C	A A	A G	T T	C C	C C	A G	G G	A G	G G	G G	G G	A A	C C	C C	A C	G G	C C	C T	C C	C C	C C	G G	C C	T T	G G	C C	T T	T T	T T	NA	T T	T T	G G	C C	C C	T T	C C	A A	G G	G G
Columbia	ID52	83.9146	32.5226	4.64608	T T	T T	C T	A G	C C	A A	A G	T T	C C	C C	A G	G G	A G	G G	G G	G G	A A	C C	C C	A C	G G	C C	C T	C C	C C	C C	G G	C C	T T	G G	C C	T T	T T	T T	NA	T T	T T	G G	C C	C C	T T	C C	A A	G G	G G
Columbia	ID55	78.9251	11.3398	3.77994	T T	T T	C T	A G	C C	A A	G G	T T	C C	C T	G G	G T	A G	G G	A G	A G	A G	C C	C C	C C	G G	C C	C C	C T	C T	C T	A G	C C	T T	A G	C T	C T	G T	T T	NA	C T	T T	A G	A C	C T	C T	C T	A G	A G	A G
Columbia	ID56	83.9146	33.1576	5.52627	T T	T T	C C	G G	C C	A A	A A	T T	C C	C C	A A	G G	G G	G G	G G	G G	A A	C C	C C	A A	G G	C C	C C	C C	C C	C C	G G	C C	T T	G G	C C	T T	T T	T T	NA	T T	T T	G G	C C	C C	T T	C C	A A	G G	G G
Columbia	ID57	69.8532	7.98323	1.99581	T T	T T	C T	A G	C C	A A	A G	T T	C C	C C	A G	G G	A G	G G	G G	G G	A A	C C	C C	A C	G G	C C	C T	C C	C C	C C	G G	C C	T T	G G	C C	T T	T T	T T	NA	T T	T T	G G	C C	C C	T T	C C	A A	G G	G G
Columbia	ID60	84.8218	17.3726	4.34315	T T	T T	C C	G G	C C	A A	A A	T T	C C	C C	A A	G G	G G	G G	G G	G G	A A	C C	C C	A A	G G	C C	C C	C C	C C	C C	G G	C C	T T	G G	C C	T T	T T	T T	NA	T T	T T	G G	C C	C C	T T	C C	A A	G G	G G
Columbia	ID61	63.5029	19.5952	4.8988	T T	T T	C C	G G	C C	A A	G G	T T	C C	T T	G G	T T	G G	G G	A A	A A	G G	C C	C C	C C	G G	C C	C C	T T	T T	T T	A A	C C	T T	A A	T T	C C	G G	T T	NA	C C	NA	A A	A A	T T	C C	T T	G G	A A	A A
Columbia	ID62	71.214	16.6015	3.3203	T T	T T	C T	A G	C C	A A	G G	T T	C C	C T	G G	G T	A G	G G	A G	A G	A G	C C	C C	C C	G G	C C	C T	C T	C T	C T	A G	C C	T T	A G	C T	C T	G T	T T	NA	C T	T T	A G	A C	C T	C T	C T	A G	A G	A G
Columbia	ID63	74.8427	24.4033	4.88065	T T	T T	C T	A G	C C	A A	A G	T T	C C	C C	A G	G G	A G	G G	G G	G G	A A	C C	C C	A C	G G	C C	C C	C C	C C	C C	G G	C C	T T	G G	C C	T T	T T	T T	NA	T T	T T	G G	C C	C C	T T	C C	A A	G G	G G
Polypay	ID87	60.3278	16.3293	2.72155	C C	C T	C C	G G	C C	A A	A A	T T	C C	C C	A A	G G	G G	G G	G G	G G	A A	C C	C C	A A	G G	C C	C C	C C	C C	C C	G G	C C	T T	G G	C C	T T	T T	T T	T T	T T	T T	G G	C C	C C	T T	C C	A A	G G	G G
Polypay	ID91	74.8427	15.2861	2.18372	C C	C T	C T	A A	T T	A C	G G	C C	C T	C C	A G	G T	A G	A G	A A	A A	G G	C T	T T	C C	A G	C T	C C	C T	C T	T T	A A	C T	T T	A G	C T	C T	G T	C T	T T	C T	C T	A G	A C	C T	C T	C T	A G	A G	A G
Polypay	ID101	48.5344	15.9665	2.66108	C C	C T	C C	G G	C C	A A	A A	T T	C C	C C	A A	G G	G G	G G	G G	G G	A A	C C	C C	A A	G G	C C	C C	C C	C C	C C	G G	C C	T T	G G	C C	T T	T T	T T	T T	T T	T T	G G	C C	C C	T T	C C	A A	G G	G G
Polypay	ID122	85.729	20.457	3.4095	C C	C T	T T	A A	C T	A C	G G	C T	C T	C C	A G	G G	A G	A G	A G	A G	A G	C T	C T	C C	A G	C T	C T	C T	C T	C T	A G	C T	T T	A G	C T	C T	G T	C T	T T	C T	C T	A G	A C	C T	C T	C T	A G	A G	A G
Polypay	ID125	59.4206	12.4284	2.07141	C C	C T	C C	G G	C C	A A	A A	T T	C C	C C	A A	G G	G G	G G	G G	G G	A A	C C	C C	A A	G G	C C	C C	C C	C C	C C	G G	C C	T T	G G	C C	T T	T T	T T	T T	T T	T T	G G	C C	C C	T T	C C	A A	G G	G G
Polypay	ID133	53.5239	14.2428	2.3738	C C	C T	C T	A G	C C	A A	A G	T T	C C	C C	A G	G G	A G	G G	G G	G G	A A	C C	C C	A C	G G	C C	C T	C C	C C	C C	G G	C C	T T	G G	C C	T T	T T	T T	T T	T T	T T	G G	C C	C C	T T	C C	A A	G G	G G
Polypay	ID140	75.7499	32.4772	4.05965	C C	C T	C T	A G	C C	A A	A G	T T	C C	C C	A G	G G	A G	G G	G G	G G	A A	C C	C C	A C	G G	C C	C T	C C	C C	C C	G G	C C	T T	G G	C C	T T	T T	T T	T T	T T	T T	G G	C C	C C	T T	C C	A A	G G	G G
Polypay	ID150	56.699	11.7934	2.94835	C C	C T	T T	A A	C C	A A	G G	T T	C C	C C	G G	G G	A A	G G	G G	G G	A A	C C	C C	C C	G G	C C	T T	C C	C C	C C	G G	C C	T T	G G	C C	T T	T T	T T	T T	T T	T T	G G	C C	C C	T T	C C	A A	NA	G G
Polypay	ID176	60.7814	8.30074	2.07519	C C	T T	C C	G G	C C	A A	A G	T T	C C	C T	A G	G T	G G	G G	A G	A G	A G	C C	C C	A C	G G	C C	C C	C T	C T	C T	A G	C C	T T	A G	C T	C T	G T	T T	T T	C T	T T	A G	A C	C T	C T	C T	A G	A G	A G
Polypay	ID186	69.8532	12.2924	3.07309	C C	T T	C T	A G	C T	A C	A G	C T	C T	C C	A A	G G	G G	A G	A G	A G	A G	C T	C T	A C	A G	C T	C C	C T	C T	C T	A G	C T	T T	A G	C T	C T	G T	C T	T T	C T	C T	A G	A C	C T	C T	C T	A G	A G	A G
Polypay	ID187	73.482	19.323	3.22051	C C	T T	C T	A G	C C	A A	A G	T T	C C	C C	A G	G G	A G	G G	G G	G G	A A	C C	C C	A C	G G	C C	C C	C C	C C	C C	G G	C C	T T	G G	C C	T T	T T	T T	T T	T T	T T	G G	C C	C C	T T	C C	A A	G G	G G
Polypay	ID189	64.8637	17.7355	3.54709	C C	C C	C T	A G	C C	A A	A G	T T	C C	C C	A G	G G	A G	G G	G G	G G	A A	C C	C C	A C	G G	C C	C T	C C	C C	C C	G G	C C	T T	G G	C C	T T	T T	T T	T T	T T	T T	G G	C C	C C	T T	C C	A A	G G	G G
Polypay	ID197	56.699	15.0139	3.00278	C C	C T	C T	A G	C C	A A	A G	T T	C C	C C	A G	G G	A G	G G	G G	G G	A A	C C	C C	A C	G G	C C	C T	C C	C C	C C	G G	C C	T T	G G	C C	T T	T T	T T	T T	T T	T T	G G	C C	C C	T T	C C	A A	G G	G G
Polypay	ID213	62.5957	18.2798	3.04663	C C	C C	C T	A G	C C	A A	A G	T T	C C	C C	A G	G G	A G	G G	G G	G G	A A	C C	C C	A C	G G	C C	C T	C C	C C	C C	G G	C C	T T	G G	C C	T T	T T	T T	T T	T T	T T	G G	C C	C C	T T	C C	A A	G G	G G
Polypay	ID230	66.2245	6.44101	3.22051	C C	C T	C C	G G	C C	A A	A G	T T	C C	C T	A G	G T	G G	G G	A G	A G	A G	C C	C C	A C	G G	C C	C C	C T	C T	C T	A G	C C	T T	A G	C T	C T	G T	T T	T T	C T	T T	A G	A C	C T	C T	C T	A G	A G	A G
Polypay	ID246	59.8742	21.092	3.01315	C C	C T	C T	A G	C C	A A	A G	T T	C C	C C	A G	G G	A G	G G	G G	G G	A A	C C	C C	A C	G G	C C	C T	C C	C C	C C	G G	C C	T T	G G	C C	T T	T T	T T	T T	T T	T T	G G	C C	C C	T T	C C	A A	G G	G G
Polypay	ID257	59.8742	14.1974	3.54936	C C	C T	C T	A G	C C	A A	G G	T T	C C	C T	G G	G T	A G	G G	A G	A G	A G	C C	C C	C C	G G	C C	C T	C T	C T	C T	A G	C C	T T	A G	C T	C T	G T	T T	T T	C T	T T	A G	A C	C T	C T	C T	A G	A G	A G
Polypay	ID287	81.6466	23.4961	3.35658	C C	C T	C T	A G	C T	A C	A G	C T	C T	C C	A A	G G	G G	A G	A G	A G	A G	C T	C T	A C	A G	C T	C C	C T	C T	C T	A G	C T	T T	A G	C T	C T	G T	C T	T T	C T	C T	A G	A C	C T	C T	C T	A G	A G	A G
Polypay	ID289	60.7814	14.1521	2.35868	C C	T T	C T	A G	C C	A A	A G	T T	C C	C C	A G	G G	A G	G G	G G	G G	A A	C C	C C	A C	G G	C C	C T	C C	C C	C C	G G	C C	T T	G G	C C	T T	T T	T T	T T	T T	T T	G G	C C	C C	T T	C C	A A	G G	G G
Polypay	ID304	68.946	20.3209	4.06419	C C	T T	C T	A G	C C	A A	A G	T T	C C	C C	A G	G G	A G	G G	G G	G G	A A	C C	C C	A C	G G	C C	C T	C C	C C	C C	G G	C C	T T	G G	C C	T T	T T	T T	T T	T T	T T	G G	C C	C C	T T	C C	A A	G G	G G
Polypay	ID329	64.8637	21.6364	3.09091	C C	C T	T T	A A	C C	A A	G G	T T	C C	C C	G G	G G	A A	G G	G G	G G	A A	C C	C C	C C	G G	C C	T T	C C	C C	C C	G G	C C	T T	G G	C C	T T	T T	T T	T T	T T	T T	G G	C C	C C	T T	C C	A A	G G	G G
Polypay	ID365	58.5134	12.882	2.5764	C C	C T	C C	G G	C C	A A	A A	T T	C C	C C	A A	G G	G G	G G	G G	G G	A A	C C	C C	A A	G G	C C	C C	C C	C C	C C	G G	C C	T T	G G	C C	T T	T T	T T	T T	T T	T T	G G	C C	C C	T T	C C	A A	G G	G G
Polypay	ID373	87.9969	19.4138	3.88275	C C	C T	C T	A G	C C	A A	A G	T T	C C	C C	A G	G G	A G	G G	G G	G G	A A	C C	C C	A C	G G	C C	C T	C C	C C	C C	G G	C C	T T	G G	C C	T T	T T	T T	T T	T T	T T	G G	C C	C C	T T	C C	A A	G G	G G
Polypay	ID397	79.8323	19.6405	3.27342	C C	C T	C T	A G	C C	A A	A G	T T	C C	C C	A G	G G	A G	G G	G G	G G	A A	C C	C C	A C	G G	C C	C T	C C	C C	C C	G G	C C	T T	G G	C C	T T	T T	T T	T T	T T	T T	G G	C C	C C	T T	C C	A A	G G	G G
Polypay	ID408	67.1317	11.7027	2.92567	C C	C T	C C	G G	C C	A A	A A	T T	C C	C C	A A	G G	G G	G G	G G	G G	A A	C C	C C	A A	G G	C C	C C	C C	C C	C C	G G	C C	T T	G G	C C	T T	T T	T T	T T	T T	T T	G G	C C	C C	T T	C C	A A	G G	G G
Polypay	ID417	58.0598	7.98323	2.66108	C C	NA	T T	A A	C C	A A	G G	T T	C C	C C	G G	G G	A A	G G	G G	G G	A A	C C	C C	C C	G G	C C	T T	C C	C C	C C	G G	C C	T T	G G	C C	T T	T T	T T	T T	T T	T T	G G	C C	C C	T T	C C	A A	G G	G G
Polypay	ID418	74.8427	7.89251	3.94625	C C	T T	T T	A A	C C	A A	G G	T T	C C	C C	G G	G G	A A	G G	G G	G G	A A	C C	C C	C C	G G	C C	T T	C C	C C	C C	G G	C C	T T	G G	C C	T T	T T	T T	T T	T T	T T	G G	C C	C C	T T	C C	A A	G G	G G
Polypay	ID447	48.988	10.7955	2.1591	C C	C T	C T	G G	C C	A A	G G	T T	C C	T T	G G	T T	G G	G G	A G	A G	A G	C C	C C	C C	G G	C C	C C	T T	T T	T T	A A	C C	G T	A A	C T	C T	G G	T T	T T	C T	C C	A A	A A	C T	C T	C T	G G	A A	A A
Polypay	ID451	78.4715	21.9539	3.65898	C C	C T	C T	A G	C C	A A	G G	T T	C C	C T	G G	G T	A G	G G	A G	A G	A G	C C	C C	C C	G G	C C	C T	C T	C T	C T	A G	C C	T T	A G	C T	C T	G T	T T	T T	C T	T T	A G	A C	C T	C T	C T	A G	A G	A G
Polypay	ID64	72.1212	18.8694	2.69563	C T	T T	T T	A A	C T	A C	G G	C T	C T	C C	A G	G G	A G	A G	A G	A G	A G	C T	C T	C C	A G	C T	C T	C T	C T	C T	A G	C T	T T	A G	C T	C T	G T	C T	T T	C T	C T	A G	A C	C T	C T	C T	A G	A G	A G
Polypay	ID72	82.1002	16.3293	3.26587	C T	T T	C C	A G	C T	A A	A G	C T	C C	C C	A G	G T	A G	G G	A G	A G	A G	C C	C T	A C	G G	C C	C C	C C	C C	C T	A G	C C	T T	G G	C C	T T	T T	T T	T T	T T	T T	G G	C C	C C	T T	C C	A A	G G	G G
Polypay	ID73	54.8847	18.3251	2.61788	C T	C T	T T	A A	C T	A C	G G	C T	C T	C C	A G	G G	A G	A G	A G	A G	A G	C T	C T	C C	A G	C T	C T	C T	C T	C T	A G	C T	T T	A G	C T	C T	G T	C T	T T	C T	C T	A G	A C	C T	C T	C T	A G	A G	A G
Polypay	ID76	65.7709	25.2651	3.6093	C T	C T	T T	A A	C C	A A	G G	T T	C C	C C	G G	G G	A A	G G	G G	G G	A A	C C	C C	C C	G G	C C	T T	C C	C C	C C	G G	C C	T T	G G	C C	T T	T T	T T	T T	T T	T T	G G	C C	C C	T T	C C	A A	G G	G G
Polypay	ID81	67.1317	13.5624	2.2604	C T	C C	C T	A G	C C	A A	A G	T T	C C	C C	A G	G G	A G	G G	G G	G G	A A	C C	C C	A C	G G	C C	C T	C C	C C	C C	G G	C C	T T	G G	C C	T T	T T	T T	T T	T T	T T	G G	C C	C C	T T	C C	A A	G G	G G
Polypay	ID83	56.2455	13.1088	2.1848	C T	C T	C T	A G	C C	A A	A G	T T	C C	C C	A G	G G	A G	G G	G G	G G	A A	C C	C C	A C	G G	C C	C T	C C	C C	C C	G G	C C	T T	G G	C C	T T	T T	T T	T T	T T	T T	G G	C C	C C	T T	C C	A A	G G	G G
Polypay	ID84	63.5029	16.42	3.28401	C T	C T	C T	A G	C C	A A	A G	T T	C C	C C	A G	G G	A G	G G	G G	G G	A A	C C	C C	A C	G G	C C	C T	C C	C C	C C	G G	C C	T T	G G	C C	T T	T T	T T	T T	T T	T T	G G	C C	C C	T T	C C	A A	G G	G G
Polypay	ID85	60.7814	16.1479	2.69131	C T	T T	C T	A G	C T	A C	G G	C T	C T	C T	A G	G T	G G	A G	A A	A A	G G	C T	C T	C C	A G	C T	C C	T T	T T	T T	A A	C T	T T	A A	T T	C C	G G	C T	T T	C C	C C	A A	A A	T T	C C	T T	G G	A A	A A
Polypay	ID93	71.6676	17.1912	2.86519	C T	C T	C C	G G	C C	A A	A A	T T	C C	C C	A A	G G	G G	G G	G G	G G	A A	C C	C C	A A	G G	C C	C C	C C	C C	C C	G G	C C	T T	G G	C C	T T	T T	T T	T T	T T	T T	G G	C C	C C	T T	C C	A A	G G	G G
Polypay	ID94	61.235	11.2491	2.81227	C T	C T	C T	A G	C C	A A	A G	T T	C C	C C	A G	G G	A G	G G	G G	G G	A A	C C	C C	A C	G G	C C	C T	C C	C C	C C	G G	C C	T T	G G	C C	T T	T T	T T	T T	T T	T T	G G	C C	C C	T T	C C	A A	G G	G G
Polypay	ID105	70.7604	22.9064	3.81774	C T	C T	C T	A G	C C	A A	G G	T T	C C	C T	G G	G T	A G	G G	A G	A G	A G	C C	C C	C C	G G	C C	C T	C T	C T	C T	A G	C C	T T	A G	C T	C T	G T	T T	T T	C T	T T	A G	A C	C T	C T	C T	A G	A G	A G
Polypay	ID111	55.3383	19.1416	3.19027	C T	C T	C T	A A	C T	A A	G G	C T	C C	C C	G G	G T	A A	G G	A G	A G	A G	C C	C T	C C	G G	C C	C T	C C	C C	C T	A G	C C	T T	G G	C C	T T	T T	T T	T T	T T	T T	G G	C C	C C	T T	C C	A A	G G	G G
Polypay	ID113	71.214	16.8283	3.36566	C T	C C	C C	G G	C C	A A	A A	T T	C C	C C	A A	G G	G G	G G	G G	G G	A A	C C	C C	A A	G G	C C	C C	C C	C C	C C	G G	C C	T T	G G	C C	T T	T T	T T	T T	T T	T T	G G	C C	C C	T T	C C	A A	G G	G G
Polypay	ID118	58.967	15.6036	2.6006	C T	C C	C T	A G	C C	A A	A G	T T	C C	C C	A G	G G	A G	G G	G G	G G	A A	C C	C C	A C	G G	C C	C T	C C	C C	C C	G G	C C	T T	G G	C C	T T	T T	T T	T T	T T	T T	G G	C C	C C	T T	C C	A A	G G	G G
Polypay	ID119	63.5029	23.859	3.97649	C T	C C	C T	A G	C C	A A	A G	T T	C C	C C	A G	G G	A G	G G	G G	G G	A A	C C	C C	A C	G G	C C	C T	C C	C C	C C	G G	C C	T T	G G	C C	T T	T T	T T	T T	T T	T T	G G	C C	C C	T T	C C	A A	G G	G G
Polypay	ID120	67.1317	26.0362	3.25453	C T	C C	C T	A G	C C	A A	A G	T T	C C	C C	A G	G G	A G	G G	G G	G G	A A	C C	C C	A C	G G	C C	C T	C C	C C	C C	G G	C C	T T	G G	C C	T T	T T	T T	T T	T T	T T	G G	C C	C C	T T	C C	A A	G G	G G
Polypay	ID126	60.7814	14.2882	2.38136	C T	C T	C T	A G	C C	A A	A G	T T	C C	C C	A G	G G	A G	G G	G G	G G	A A	C C	C C	A C	G G	C C	C T	C C	C C	C C	G G	C C	T T	G G	C C	T T	T T	T T	T T	T T	T T	G G	C C	C C	T T	C C	A A	G G	G G
Polypay	ID127	61.6886	8.3461	2.78203	C T	C T	C T	A G	C C	A A	G G	T T	C C	C T	G G	G T	A G	G G	A G	A G	A G	C C	C C	C C	G G	C C	C T	C T	C T	C T	A G	C C	T T	A G	C T	C T	G T	T T	T T	C T	T T	A G	A C	C T	C T	C T	A G	A G	A G
Polypay	ID129	60.3278	7.43891	2.47964	C T	C T	T T	A A	C C	A A	G G	T T	C C	C C	G G	G G	A A	G G	G G	G G	A A	C C	C C	C C	G G	C C	T T	C C	C C	C C	G G	C C	T T	G G	C C	T T	T T	T T	T T	T T	T T	G G	C C	C C	T T	C C	A A	G G	G G
Polypay	ID132	63.0493	6.8946	2.2982	C T	T T	C T	A G	C C	A A	A G	T T	C C	C C	A G	G G	A G	G G	G G	G G	A A	C C	C C	A C	G G	C C	C T	C C	C C	C C	G G	C C	T T	G G	C C	T T	T T	T T	T T	T T	T T	G G	C C	C C	T T	C C	A A	G G	G G
Polypay	ID135	63.9565	11.1584	2.78959	C T	T T	C T	A A	C T	A A	G G	C T	C C	C C	G G	G T	A A	G G	A G	A G	A G	C C	C T	C C	G G	C C	C T	C C	C C	C T	A G	C C	T T	G G	C C	T T	T T	T T	T T	T T	T T	G G	C C	C C	T T	C C	A A	G G	G G
Polypay	ID142	65.3173	14.4242	2.40404	C T	C T	C T	A G	C T	A C	NA	C T	C T	C C	A A	G G	G G	A G	A G	A G	A G	C T	C T	A C	A G	C T	C C	C T	C T	C T	A G	C T	T T	A G	C T	C T	G T	C T	T T	C T	C T	A G	A C	C T	C T	C T	A G	A G	A G
Polypay	ID143	80.2858	27.5784	3.4473	C T	C C	T T	A A	C C	A A	G G	T T	C C	C C	G G	G G	A A	G G	G G	G G	A A	C C	C C	C C	G G	C C	T T	C C	C C	C C	G G	C C	T T	G G	C C	T T	T T	T T	T T	T T	T T	G G	C C	C C	T T	C C	A A	G G	G G
Polypay	ID145	63.0493	16.0572	2.67619	C T	C T	C T	A G	C C	A A	A G	T T	C C	C C	A G	G G	A G	G G	G G	G G	A A	C C	C C	A C	G G	C C	C T	C C	C C	C C	G G	C C	T T	G G	C C	T T	T T	T T	T T	T T	T T	G G	C C	C C	T T	C C	A A	G G	G G
Polypay	ID152	52.6167	11.2945	1.88241	C T	C T	NA	A G	C T	A C	NA	C T	C T	C C	A A	G G	G G	A G	A G	A G	A G	C T	C T	A C	A G	C T	C C	C T	C T	C T	A G	C T	NA	A G	C T	C T	G T	C T	T T	C T	C T	A G	A C	C T	C T	C T	A G	A G	A G
Polypay	ID153	59.4206	16.5561	2.75935	C T	C T	C T	A G	C T	A C	A G	C T	C T	C C	A A	G G	G G	A G	A G	A G	A G	C T	C T	A C	A G	C T	C C	C T	C T	C T	A G	C T	T T	A G	C T	C T	G T	C T	T T	C T	C T	A G	A C	C T	C T	C T	A G	A G	A G
Polypay	ID157	74.8427	29.6649	4.23785	C T	NA	C T	A G	C C	A A	A G	T T	C C	C C	A G	G G	A G	G G	G G	G G	A A	C C	C C	A C	G G	C C	C T	C C	C C	C C	G G	C C	T T	G G	C C	T T	T T	T T	T T	T T	T T	G G	C C	C C	T T	C C	A A	G G	G G
Polypay	ID160	71.6676	21.092	3.01315	C T	C C	T T	A A	C C	A A	G G	T T	C C	C C	G G	G G	A A	G G	G G	G G	A A	C C	C C	C C	G G	C C	T T	C C	C C	C C	G G	C C	T T	G G	C C	T T	T T	T T	T T	T T	T T	G G	C C	C C	T T	C C	A A	G G	G G
Polypay	ID161	48.988	10.3419	2.58548	C T	C C	T T	A A	C C	A A	G G	T T	C C	C C	G G	G G	A A	G G	G G	G G	A A	C C	C C	C C	G G	C C	T T	C C	C C	C C	G G	C C	T T	G G	C C	T T	T T	T T	T T	T T	T T	G G	C C	C C	T T	C C	A A	G G	G G
Polypay	ID164	67.1317	16.284	2.71399	C T	C T	C C	G G	C C	A A	A A	T T	C C	C C	A A	G G	G G	G G	G G	G G	A A	C C	C C	A A	G G	C C	C C	C C	C C	C C	G G	C C	T T	G G	C C	T T	T T	T T	T T	T T	T T	G G	C C	C C	T T	C C	A A	G G	G G
Polypay	ID165	58.5134	8.3461	2.78203	C T	C T	T T	A A	C C	A A	G G	T T	C C	C C	G G	G G	A A	G G	G G	G G	A A	C C	C C	C C	G G	C C	T T	C C	C C	C C	G G	C C	T T	G G	C C	T T	T T	T T	T T	T T	T T	G G	C C	C C	T T	C C	A A	G G	G G
Polypay	ID166	70.3068	20.5477	2.93539	C T	C C	T T	A G	C C	A A	G G	T T	C C	C T	G G	G T	A G	G G	G G	G G	A A	C C	C C	C C	G G	C C	C T	C T	C T	C T	A G	C C	G T	A G	C C	T T	G T	T T	T T	T T	C T	A G	A C	C C	T T	C C	A G	A G	A G
Polypay	ID167	70.3068	19.187	2.74099	C T	C C	T T	A A	C T	A C	G G	C T	C T	C C	A G	G G	A G	A G	A G	A G	A G	C T	C T	C C	A G	C T	C T	C T	C T	C T	A G	C T	T T	A G	C T	C T	G T	C T	T T	C T	C T	A G	A C	C T	C T	C T	A G	A G	A G
Polypay	ID168	60.3278	18.6426	2.66324	C T	C T	C C	G G	C C	A A	A A	T T	C C	C C	A A	G G	G G	G G	G G	G G	A A	C C	C C	A A	G G	C C	C C	C C	C C	C C	G G	C C	T T	G G	C C	T T	T T	T T	T T	T T	T T	G G	C C	C C	T T	C C	A A	G G	G G
Polypay	ID169	68.4924	25.5826	3.65466	C T	C T	C T	A G	C C	A A	G G	T T	C C	C T	G G	G T	A G	G G	A G	A G	A G	C C	C C	C C	G G	C C	C T	C T	C T	C T	A G	C C	T T	A G	C T	C T	G T	T T	T T	C T	T T	A G	A C	C T	C T	C T	A G	A G	A G
Polypay	ID173	61.6886	19.2777	2.40971	C T	C C	C T	A G	C C	A A	A G	T T	C C	C C	A G	G G	A G	G G	G G	G G	A A	C C	C C	A C	G G	C C	C T	C C	C C	C C	G G	C C	T T	G G	C C	T T	T T	T T	T T	T T	T T	G G	C C	C C	T T	C C	A A	G G	G G
Polypay	ID175	70.3068	20.7745	2.96779	C T	T T	C C	G G	C C	A A	A A	T T	C C	C C	A A	G G	G G	G G	G G	G G	A A	C C	C C	A A	G G	C C	C C	C C	C C	C C	G G	C C	T T	G G	C C	T T	T T	T T	T T	T T	T T	G G	C C	C C	T T	C C	A A	G G	G G
Polypay	ID190	83.9146	24.7661	3.53802	C T	C C	C C	G G	C C	A A	A G	T T	C C	C T	A G	G T	G G	G G	A G	A G	A G	C C	C C	A C	G G	C C	C C	C T	C T	C T	A G	C C	T T	A G	C T	C T	G T	T T	T T	C T	T T	A G	A C	C T	C T	C T	A G	A G	A G
Polypay	ID194	65.7709	12.5645	3.14113	C T	C T	C T	A G	C C	A A	A G	T T	C C	C C	A G	G G	A G	G G	G G	G G	A A	C C	C C	A C	G G	C C	C T	C C	C C	C C	G G	C C	T T	G G	C C	T T	T T	T T	T T	T T	T T	G G	C C	C C	T T	C C	A A	G G	G G
Polypay	ID196	72.1212	19.323	2.41538	C T	C C	T T	A A	T T	C C	G G	C C	T T	C C	A A	G G	G G	A A	A A	A A	G G	T T	T T	C C	A A	T T	C C	T T	T T	T T	A A	T T	T T	A A	T T	C C	G G	C C	T T	C C	C C	A A	A A	T T	C C	T T	G G	A A	A A
Polypay	ID201	54.4311	9.93367	2.48342	C T	C T	C C	G G	C C	A A	A A	T T	C C	C C	A A	G G	G G	G G	G G	G G	A A	C C	C C	A A	G G	C C	C C	C C	C C	C C	G G	C C	T T	G G	C C	T T	T T	T T	T T	T T	T T	G G	C C	C C	T T	C C	A A	G G	G G
Polypay	ID202	71.214	3.53802	3.53802	C T	C T	C T	A G	C T	A C	A G	C T	C T	C C	A A	G G	G G	A G	A G	A G	A G	C T	C T	A C	A G	C T	C C	C T	C T	C T	A G	C T	T T	A G	C T	C T	G T	C T	T T	C T	C T	A G	A C	C T	C T	C T	A G	A G	A G
Polypay	ID206	66.6781	14.8325	2.96649	C T	C C	T T	A A	C T	A C	G G	C T	C T	C C	A G	G G	A G	A G	A G	A G	A G	C T	C T	C C	A G	C T	C T	C T	C T	C T	A G	C T	T T	A G	C T	C T	G T	C T	T T	C T	C T	A G	A C	C T	C T	C T	A G	A G	A G
Polypay	ID207	61.235	13.4717	3.36792	C T	C T	C T	A G	C C	A A	A G	T T	C C	C C	A G	G G	A G	G G	G G	G G	A A	C C	C C	A C	G G	C C	C T	C C	C C	C C	G G	C C	T T	G G	C C	T T	T T	T T	T T	T T	T T	G G	C C	C C	T T	C C	A A	G G	G G
Polypay	ID209	69.8532	9.75224	1.95045	C T	C T	C C	G G	C C	A A	A G	T T	C C	C T	A G	G T	G G	G G	A G	A G	A G	C C	C C	A C	G G	C C	C C	C T	C T	C T	A G	C C	T T	A G	C T	C T	G T	T T	T T	C T	T T	A G	A C	C T	C T	C T	A G	A G	A G
Polypay	ID211	71.214	16.284	2.71399	C T	C C	C C	G G	C C	A A	A G	T T	C C	C T	A G	G T	G G	G G	A G	A G	A G	C C	C C	A C	G G	C C	C C	C T	C T	C T	A G	C C	T T	A G	C T	C T	G T	T T	T T	C T	T T	A G	A C	C T	C T	C T	A G	A G	A G
Polypay	ID212	63.9565	26.8073	3.82962	C T	T T	C T	A G	C C	A A	A G	T T	C C	C C	A G	G G	A G	G G	G G	G G	A A	C C	C C	A C	G G	C C	C T	C C	C C	C C	G G	C C	T T	G G	C C	T T	T T	T T	T T	T T	T T	G G	C C	C C	T T	C C	A A	G G	G G
Polypay	ID214	83.461	22.7703	3.25291	C T	C C	C T	G G	C C	A A	A G	T T	C C	C T	A G	G T	G G	G G	G G	G G	A A	C C	C C	A C	G G	C C	C C	C T	C T	C T	A G	C C	G T	A G	C C	T T	G T	T T	T T	T T	C T	A G	A C	C C	T T	C C	A G	A G	A G
Polypay	ID217	69.3996	13.1995	2.19992	C T	C C	C T	A G	C C	A A	A G	T T	C C	C C	A G	G G	A G	G G	G G	G G	A A	C C	C C	A C	G G	C C	C T	C C	C C	C C	G G	C C	T T	G G	C C	T T	T T	T T	T T	T T	T T	G G	C C	C C	T T	C C	A A	G G	G G
Polypay	ID220	63.5029	13.0635	3.26587	C T	C C	T T	A A	C C	A A	G G	T T	C C	C C	G G	G G	A A	G G	G G	G G	A A	C C	C C	C C	G G	C C	T T	C C	C C	C C	G G	C C	T T	G G	C C	T T	T T	T T	T T	T T	T T	G G	C C	C C	T T	C C	A A	G G	G G
Polypay	ID222	63.5029	16.284	2.71399	C T	C T	C T	A G	C C	A A	A G	T T	C C	C C	A G	G G	A G	G G	G G	G G	A A	C C	C C	A C	G G	C C	C T	C C	C C	C C	G G	C C	T T	G G	C C	T T	T T	T T	T T	T T	T T	G G	C C	C C	T T	C C	A A	G G	G G
Polypay	ID223	61.235	16.4654	3.29308	C T	C C	C T	A G	C C	A A	A G	T T	C C	C C	A G	G G	A G	G G	G G	G G	A A	C C	C C	A C	G G	C C	C T	C C	C C	C C	G G	C C	T T	G G	C C	T T	T T	T T	T T	T T	T T	G G	C C	C C	T T	C C	A A	G G	G G
Polypay	ID227	61.235	25.2651	3.6093	C T	T T	T T	A A	C C	A A	G G	T T	C C	C C	G G	G G	A A	G G	G G	G G	A A	C C	C C	C C	G G	C C	T T	C C	C C	C C	G G	C C	T T	G G	C C	T T	T T	T T	T T	T T	T T	G G	C C	C C	T T	C C	A A	G G	G G
Polypay	ID231	60.7814	19.5498	3.25831	C T	C T	C T	A G	C C	A A	G G	T T	C C	C T	G G	G T	A G	G G	A G	A G	A G	C C	C C	C C	G G	C C	C T	C T	C T	C T	A G	C C	T T	A G	C T	C T	G T	T T	T T	C T	T T	A G	A C	C T	C T	C T	A G	A G	A G
Polypay	ID233	73.0284	15.1953	3.79884	C T	T T	T T	A G	C C	A A	G G	T T	C C	C T	G G	G T	A G	G G	G G	G G	A A	C C	C C	C C	G G	C C	C T	C T	C T	C T	A G	C C	G T	A G	C C	T T	G T	T T	T T	T T	C T	A G	A C	C C	T T	C C	A G	A G	A G
Polypay	ID235	72.5748	15.6943	3.13886	C T	T T	C T	A G	C C	A A	A G	T T	C C	C C	A G	G G	A G	G G	G G	G G	A A	C C	C C	A C	G G	C C	C C	C C	C C	C C	G G	C C	T T	G G	C C	T T	T T	T T	T T	T T	T T	G G	C C	C C	T T	C C	A A	G G	G G
Polypay	ID236	46.72	6.16886	2.05629	C T	C T	T T	A A	C C	A A	G G	T T	C C	C C	G G	G G	A A	G G	G G	G G	A A	C C	C C	C C	G G	C C	T T	C C	C C	C C	G G	C C	T T	G G	C C	T T	T T	T T	T T	T T	T T	G G	C C	C C	T T	C C	A A	G G	G G
Polypay	ID243	52.1631	20.1395	2.87707	C T	C C	C T	A G	C C	A A	A G	T T	C C	C C	A G	G G	A G	G G	G G	G G	A A	C C	C C	A C	G G	C C	C T	C C	C C	C C	G G	C C	T T	G G	C C	T T	T T	T T	T T	T T	T T	G G	C C	C C	T T	C C	A A	G G	G G
Polypay	ID245	55.7919	19.7766	2.82523	C T	T T	T T	A A	C C	A A	G G	T T	C C	C C	G G	G G	A A	G G	G G	G G	A A	C C	C C	C C	G G	C C	C T	C C	C C	C C	G G	C C	T T	G G	C C	T T	T T	T T	T T	T T	T T	G G	C C	C C	T T	C C	A A	G G	G G
Polypay	ID247	66.6781	20.1395	2.87707	C T	T T	C T	A G	C C	A A	A G	T T	C C	C C	A G	G G	A G	G G	G G	G G	A A	C C	C C	A C	G G	C C	C T	C C	C C	C C	G G	C C	T T	G G	C C	T T	T T	T T	T T	T T	T T	G G	C C	C C	T T	C C	A A	G G	G G
Polypay	ID253	61.235	21.591	3.08443	C T	T T	T T	A A	C C	A A	G G	T T	C C	C C	G G	G G	A A	G G	G G	G G	A A	C C	C C	C C	G G	C C	T T	C C	C C	C C	G G	C C	T T	G G	C C	T T	T T	T T	T T	T T	T T	G G	C C	C C	T T	C C	A A	G G	G G
Polypay	ID261	76.2035	24.5847	3.5121	C T	C T	C T	A G	C C	A A	G G	T T	C C	C T	G G	G T	A G	G G	A G	A G	A G	C C	C C	C C	G G	C C	C T	C T	C T	C T	A G	C C	T T	A G	C T	C T	G T	T T	T T	C T	T T	A G	A C	C T	C T	C T	A G	A G	A G
Polypay	ID264	54.4311	19.9581	2.85115	C T	T T	C T	A G	C C	A A	A G	T T	C C	C C	A G	G G	A G	G G	G G	G G	A A	C C	C C	A C	G G	C C	C T	C C	C C	C C	G G	C C	T T	G G	C C	T T	T T	T T	T T	T T	T T	G G	C C	C C	T T	C C	A A	G G	G G
Polypay	ID265	61.6886	19.7766	2.82523	C T	T T	C C	G G	C C	A A	A A	T T	C C	C C	A A	G G	G G	G G	G G	G G	A A	C C	C C	A A	G G	C C	C C	C C	C C	C C	G G	C C	T T	G G	C C	T T	T T	T T	T T	T T	T T	G G	C C	C C	T T	C C	A A	G G	G G
Polypay	ID266	59.8742	17.0551	3.41101	C T	C T	C C	G G	C C	A A	A A	T T	C C	C C	A A	G G	G G	G G	G G	G G	A A	C C	C C	A A	G G	C C	C C	C C	C C	C C	G G	C C	T T	G G	C C	T T	T T	T T	T T	T T	T T	G G	C C	C C	T T	C C	A A	G G	G G
Polypay	ID271	64.4101	22.5889	3.22699	C T	C T	C T	A G	C C	A A	A G	T T	C C	C C	A G	G G	A G	G G	G G	G G	A A	C C	C C	A C	G G	C C	C T	C C	C C	C C	G G	C C	T T	G G	C C	T T	T T	T T	T T	T T	T T	G G	C C	C C	T T	C C	A A	G G	G G
Polypay	ID272	74.3891	23.1332	3.85554	C T	T T	C T	A G	C C	A A	G G	T T	C C	C T	G G	G T	A G	G G	A G	A G	A G	C C	C C	C C	G G	C C	C C	C T	C T	C T	A G	C C	T T	A G	C T	C T	G T	T T	T T	C T	T T	A G	A C	C T	C T	C T	A G	A G	A G
Polypay	ID278	68.946	16.5561	2.75935	C T	C T	T T	A A	C C	A A	G G	T T	C C	C C	G G	G G	A A	G G	G G	G G	A A	C C	C C	C C	G G	C C	T T	C C	C C	C C	G G	C C	T T	G G	C C	T T	T T	T T	T T	T T	T T	G G	C C	C C	T T	C C	A A	G G	G G
Polypay	ID283	71.214	8.43682	2.81227	C T	C T	C C	A G	C T	A A	G G	C T	C C	C T	G G	T T	A G	G G	A A	A A	G G	C C	C T	C C	G G	C C	C C	C T	C T	T T	A A	C C	T T	A G	C T	C T	G T	T T	T T	C T	T T	A G	A C	C T	C T	C T	A G	A G	A G
Polypay	ID284	63.0493	21.0013	3.00019	C T	C C	T T	A A	C T	A C	G G	C T	C T	C C	A G	G G	A G	A G	A G	A G	A G	C T	C T	C C	A G	C T	C T	C T	C T	C T	A G	C T	T T	A G	C T	C T	G T	C T	T T	C T	C T	A G	A C	C T	C T	C T	A G	A G	A G
Polypay	ID290	86.6361	13.6078	3.40194	C T	C T	C T	A G	C C	A A	A G	T T	C C	C C	A G	G G	A G	G G	G G	G G	A A	C C	C C	A C	G G	C C	C T	C C	C C	C C	G G	C C	T T	G G	C C	T T	T T	T T	T T	T T	T T	G G	C C	C C	T T	C C	A A	G G	G G
Polypay	ID291	79.3787	27.397	3.91385	C T	T T	C T	A G	C C	A A	A G	T T	C C	C C	A G	G G	A G	G G	G G	G G	A A	C C	C C	A C	G G	C C	C T	C C	C C	C C	G G	C C	T T	G G	C C	T T	T T	T T	T T	T T	T T	G G	C C	C C	T T	C C	A A	G G	G G
Polypay	ID292	71.214	15.8757	3.17515	C T	C T	C T	A A	T T	A C	G G	C C	C T	C C	A G	G T	A G	A G	A A	A A	G G	C T	T T	C C	A G	C T	C C	C T	C T	T T	A A	C T	T T	A G	C T	C T	G T	C T	T T	C T	C T	A G	A C	C T	C T	C T	A G	A G	A G
Polypay	ID296	68.4924	16.0572	4.01429	C T	C T	C T	A G	C T	A C	A G	C T	C T	C C	A A	G G	G G	A G	A G	A G	A G	C T	C T	A C	A G	C T	C C	C T	C T	C T	A G	C T	T T	A G	C T	C T	G T	C T	T T	C T	C T	A G	A C	C T	C T	C T	A G	A G	A G
Polypay	ID298	68.0389	14.1521	2.83042	C T	C C	T T	A A	C T	A C	G G	C T	C T	C C	A G	G G	A G	A G	A G	A G	A G	C T	C T	C C	A G	C T	C T	C T	C T	C T	A G	C T	T T	A G	C T	C T	G T	C T	T T	C T	C T	A G	A C	C T	C T	C T	A G	A G	A G
Polypay	ID299	82.5538	19.5045	3.90089	C T	NA	C T	A A	C T	A A	G G	C T	C C	C C	G G	G T	A A	G G	A G	A G	A G	C C	C T	C C	G G	C C	C T	C C	C C	C T	A G	C C	T T	G G	C C	T T	T T	T T	T T	T T	T T	G G	C C	C C	T T	C C	A A	G G	G G
Polypay	ID301	83.461	18.0076	3.00127	C T	T T	C C	G G	C C	A A	A A	T T	C C	C C	A A	G G	G G	G G	G G	G G	A A	C C	C C	A A	G G	C C	C C	C C	C C	C C	G G	C C	T T	G G	C C	T T	T T	T T	T T	T T	T T	G G	C C	C C	T T	C C	A A	G G	G G
Polypay	ID302	60.7814	19.9581	3.32634	C T	T T	C T	A G	C C	A A	A G	T T	C C	C C	A G	G G	A G	G G	G G	G G	A A	C C	C C	A C	G G	C C	C T	C C	C C	C C	G G	C C	T T	G G	C C	T T	T T	T T	T T	T T	T T	G G	C C	C C	T T	C C	A A	G G	G G
Polypay	ID303	69.3996	15.8757	3.17515	C T	C C	C C	A G	C T	A A	G G	C T	C C	C T	G G	T T	A G	G G	A A	A A	G G	C C	C T	C C	G G	C C	C C	C T	C T	T T	A A	C C	T T	A G	C T	C T	G T	T T	T T	C T	T T	A G	A C	C T	C T	C T	A G	A G	A G
Polypay	ID307	78.0179	10.3419	3.4473	C T	C T	C T	A G	C T	A C	A G	C T	C T	C C	A A	G G	G G	A G	A G	A G	A G	C T	C T	A C	A G	C T	C C	C T	C T	C T	A G	C T	T T	A G	C T	C T	G T	C T	T T	C T	C T	A G	A C	C T	C T	C T	A G	A G	A G
Polypay	ID308	67.1317	24.6754	3.52506	C T	C T	T T	A A	C T	A C	G G	C T	C T	C C	A G	G G	A G	A G	A G	A G	A G	C T	C T	C C	A G	C T	C T	C T	C T	C T	A G	C T	T T	A G	C T	C T	G T	C T	T T	C T	C T	A G	A C	C T	C T	C T	A G	A G	A G
Polypay	ID309	62.1422	18.7787	2.68267	C T	NA	C T	A G	C C	A A	A G	T T	C C	C C	A G	G G	A G	G G	G G	G G	A A	C C	C C	A C	G G	C C	C T	C C	C C	C C	G G	C C	T T	G G	C C	T T	T T	T T	T T	T T	T T	G G	C C	C C	T T	C C	A A	G G	G G
Polypay	ID314	58.967	8.07394	2.69131	C T	C C	T T	A A	C T	A C	G G	C T	C T	C C	A G	G G	A G	A G	A G	A G	A G	C T	C T	C C	A G	C T	C T	C T	C T	C T	A G	C T	T T	A G	C T	C T	G T	C T	T T	C T	C T	A G	A C	C T	C T	C T	A G	A G	A G
Polypay	ID315	65.3173	9.97903	3.32634	C T	C T	C T	A G	C C	A A	A G	T T	C C	C C	A G	G G	A G	G G	G G	G G	A A	C C	C C	A C	G G	C C	C T	C C	C C	C C	G G	C C	T T	G G	C C	T T	T T	T T	T T	T T	T T	G G	C C	C C	T T	C C	A A	G G	G G
Polypay	ID319	48.0808	6.35029	2.11676	C T	C T	C C	G G	C C	A A	A G	T T	C C	C T	A G	G T	G G	G G	A G	A G	A G	C C	C C	A C	G G	C C	C C	C T	C T	C T	A G	C C	T T	A G	C T	C T	G T	T T	T T	C T	T T	A G	A C	C T	C T	C T	A G	A G	A G
Polypay	ID320	70.7604	9.70688	3.23563	C T	C C	T T	A A	C C	A A	G G	T T	C C	C C	G G	G G	A A	G G	G G	G G	A A	C C	C C	C C	G G	C C	T T	C C	C C	C C	G G	C C	T T	G G	C C	T T	T T	T T	T T	T T	T T	G G	C C	C C	T T	C C	A A	G G	G G
Polypay	ID321	73.482	11.4305	2.85763	C T	C T	C C	G G	C C	A A	A A	T T	C C	C C	A A	G G	G G	G G	G G	G G	A A	C C	C C	A A	G G	C C	C C	C C	C C	C C	G G	C C	T T	G G	C C	T T	T T	T T	T T	T T	T T	G G	C C	C C	T T	C C	A A	G G	G G
Polypay	ID324	58.5134	20.7292	2.96131	C T	C T	T T	A A	C T	A C	G G	C T	C T	C C	A G	G G	A G	A G	A G	A G	A G	C T	C T	C C	A G	C T	C T	C T	C T	C T	A G	C T	T T	A G	C T	C T	G T	C T	T T	C T	C T	A G	A C	C T	C T	C T	A G	A G	A G
Polypay	ID325	72.5748	20.0488	2.86411	C T	C T	C T	A G	C T	A C	A G	C T	C T	C C	A A	G G	G G	A G	A G	A G	A G	C T	C T	A C	A G	C T	C C	C T	C T	C T	A G	C T	T T	A G	C T	C T	G T	C T	T T	C T	C T	A G	A C	C T	C T	C T	A G	A G	A G
Polypay	ID326	45.8128	21.4549	3.06499	C T	C T	T T	A A	C C	A A	G G	T T	C C	C C	G G	G G	A A	G G	G G	G G	A A	C C	C C	C C	G G	C C	T T	C C	C C	C C	G G	C C	T T	G G	C C	T T	T T	T T	T T	T T	T T	G G	C C	C C	T T	C C	A A	G G	G G
Polypay	ID327	73.482	18.688	3.11467	C T	C T	C T	A G	C T	A C	A G	C T	C T	C C	A A	G G	G G	A G	A G	A G	A G	C T	C T	A C	A G	C T	C C	C T	C T	C T	A G	C T	T T	A G	C T	C T	G T	C T	T T	C T	C T	A G	A C	C T	C T	C T	A G	A G	A G
Polypay	ID333	78.4715	19.4138	2.77339	C T	T T	C C	G G	C C	A A	A G	T T	C C	C T	A G	G T	G G	G G	A G	A G	A G	C C	C C	A C	G G	C C	C C	C T	C T	C T	A G	C C	T T	A G	C T	C T	G T	T T	T T	C T	T T	A G	A C	C T	C T	C T	A G	A G	A G
Polypay	ID334	67.5853	27.0341	4.50568	C T	C T	C C	G G	C C	A A	A A	T T	C C	C C	A A	G G	G G	G G	G G	G G	A A	C C	C C	A A	G G	C C	C C	C C	C C	C C	G G	C C	T T	G G	C C	T T	T T	T T	T T	T T	T T	G G	C C	C C	T T	C C	A A	G G	G G
Polypay	ID337	57.1526	19.4138	3.23563	C T	C T	C T	A G	C C	A A	A G	T T	C C	C C	A G	G G	A G	G G	G G	G G	A A	C C	C C	A C	G G	C C	C T	C C	C C	C C	G G	C C	T T	G G	C C	T T	T T	T T	T T	T T	T T	G G	C C	C C	T T	C C	A A	G G	G G
Polypay	ID338	53.9775	17.0551	4.26377	C T	C T	T T	A A	C C	A A	G G	T T	C C	C C	G G	G G	A A	G G	G G	G G	A A	C C	C C	C C	G G	C C	T T	C C	C C	C C	G G	C C	T T	G G	C C	T T	T T	T T	T T	T T	T T	G G	C C	C C	T T	C C	A A	G G	G G
Polypay	ID341	62.1422	14.9685	2.99371	C T	C T	C C	G G	C C	A A	A G	T T	C C	C T	A G	G T	G G	G G	A G	A G	A G	C C	C C	A C	G G	C C	C C	C T	C T	C T	A G	C C	T T	A G	C T	C T	G T	T T	T T	C T	T T	A G	A C	C T	C T	C T	A G	A G	A G
Polypay	ID343	58.967	20.4117	3.40194	C T	C T	T T	A A	C T	A C	G G	C T	C T	C C	A G	G G	A G	A G	A G	A G	A G	C T	C T	C C	A G	C T	C T	C T	C T	C T	A G	C T	T T	A G	C T	C T	G T	C T	T T	C T	C T	A G	A C	C T	C T	C T	A G	A G	A G
Polypay	ID349	67.1317	14.1521	2.83042	C T	C C	C T	A G	C C	A A	A G	T T	C C	C C	A G	G G	A G	G G	G G	G G	A A	C C	C C	A C	G G	C C	C T	C C	C C	C C	G G	C C	T T	G G	C C	T T	T T	T T	T T	T T	T T	G G	C C	C C	T T	C C	A A	G G	G G
Polypay	ID350	72.5748	16.42	4.10501	C T	T T	C T	A G	C C	A A	A G	T T	C C	C C	A G	G G	A G	G G	G G	G G	A A	C C	C C	A C	G G	C C	C T	C C	C C	C C	G G	C C	T T	G G	C C	T T	T T	T T	T T	T T	T T	G G	C C	C C	T T	C C	A A	G G	G G
Polypay	ID351	57.6062	5.80598	2.90299	C T	C T	T T	A A	C T	A C	G G	C T	C T	C C	A G	G G	A G	A G	A G	A G	A G	C T	C T	C C	A G	C T	C T	C T	C T	C T	A G	C T	T T	A G	C T	C T	G T	C T	T T	C T	C T	A G	A C	C T	C T	C T	A G	A G	A G
Polypay	ID354	53.5239	7.07604	3.53802	C T	C T	T T	A A	C T	A C	G G	C T	C T	C C	A G	G G	A G	A G	A G	A G	A G	C T	C T	C C	A G	C T	C T	C T	C T	C T	A G	C T	T T	A G	C T	C T	G T	C T	T T	C T	C T	A G	A C	C T	C T	C T	A G	A G	A G
Polypay	ID355	62.1422	18.053	3.00883	C T	C C	C T	A G	C T	A C	A G	C T	C T	C C	A A	G G	G G	A G	A G	A G	A G	C T	C T	A C	A G	C T	C C	C T	C T	C T	A G	C T	T T	A G	C T	C T	G T	C T	T T	C T	C T	A G	A C	C T	C T	C T	A G	A G	A G
Polypay	ID357	80.2858	16.5108	4.12769	C T	NA	C T	A G	C C	A A	G G	T T	C C	C T	G G	G T	A G	G G	A G	A G	A G	C C	C C	C C	G G	C C	C T	C T	C T	C T	A G	C C	T T	A G	C T	C T	G T	T T	T T	C T	T T	A G	A C	C T	C T	C T	A G	A G	A G
Polypay	ID360	67.5853	14.3335	3.58338	C T	C T	C T	A G	C C	A A	A G	T T	C C	C C	A G	G G	A G	G G	G G	G G	A A	C C	C C	A C	G G	C C	C T	C C	C C	C C	G G	C C	T T	G G	C C	T T	T T	T T	T T	T T	T T	G G	C C	C C	T T	C C	A A	G G	G G
Polypay	ID364	82.1002	13.3356	2.66712	C T	C C	C T	A G	C T	A C	A G	C T	C T	C C	A A	G G	G G	A G	A G	A G	A G	C T	C T	A C	A G	C T	C C	C T	C T	C T	A G	C T	T T	A G	C T	C T	G T	C T	T T	C T	C T	A G	A C	C T	C T	C T	A G	A G	A G
Polypay	ID368	78.0179	17.0551	3.41101	C T	C T	C T	A A	C T	A A	G G	C T	C C	C C	G G	G T	A A	G G	A G	A G	A G	C C	C T	C C	G G	C C	C T	C C	C C	C T	A G	C C	T T	G G	C C	T T	T T	T T	T T	T T	T T	G G	C C	C C	T T	C C	A A	G G	G G
Polypay	ID369	79.8323	16.6015	4.15037	C T	C T	C T	A G	C C	A A	G G	T T	C C	C T	G G	G T	A G	G G	A G	A G	A G	C C	C C	C C	G G	C C	C T	C T	C T	C T	A G	C C	T T	A G	C T	C T	G T	T T	T T	C T	T T	A G	A C	C T	C T	C T	A G	A G	A G
Polypay	ID371	62.1422	7.43891	2.47964	C T	C T	C C	G G	C C	A A	A A	T T	C C	C C	A A	G G	G G	G G	G G	G G	A A	C C	C C	A A	G G	C C	C C	C C	C C	C C	G G	C C	T T	G G	C C	T T	T T	T T	T T	T T	T T	G G	C C	C C	T T	C C	A A	G G	G G
Polypay	ID378	67.5853	16.3293	3.26587	C T	C T	C T	A G	C C	A A	A G	T T	C C	C C	A G	G G	A G	G G	G G	G G	A A	C C	C C	A C	G G	C C	C T	C C	C C	C C	G G	C C	T T	G G	C C	T T	T T	T T	T T	T T	T T	G G	C C	C C	T T	C C	A A	G G	G G
Polypay	ID390	47.1736	8.25538	2.75179	C T	C T	C T	A G	C T	A C	A G	C T	C T	C C	A A	G G	G G	A G	A G	A G	A G	C T	C T	A C	A G	C T	C C	C T	C T	C T	A G	C T	T T	A G	C T	C T	G T	C T	T T	C T	C T	A G	A C	C T	C T	C T	A G	A G	A G
Polypay	ID393	65.7709	25.3105	4.21841	C T	C T	C T	A G	C C	A A	A G	T T	C C	C C	A G	G G	A G	G G	G G	G G	A A	C C	C C	A C	G G	C C	C T	C C	C C	C C	G G	C C	T T	G G	C C	T T	T T	T T	T T	T T	T T	G G	C C	C C	T T	C C	A A	G G	G G
Polypay	ID395	62.5957	20.4117	3.40194	C T	C C	C T	A G	C C	A A	A G	T T	C C	C C	A G	G G	A G	G G	G G	G G	A A	C C	C C	A C	G G	C C	C T	C C	C C	C C	G G	C C	T T	G G	C C	T T	T T	T T	T T	T T	T T	G G	C C	C C	T T	C C	A A	G G	G G
Polypay	ID396	59.4206	14.2428	3.5607	C T	C C	C C	G G	C C	A A	A A	T T	C C	C C	A A	G G	G G	G G	G G	G G	A A	C C	C C	A A	G G	C C	C C	C C	C C	C C	G G	C C	T T	G G	C C	T T	T T	T T	T T	T T	T T	G G	C C	C C	T T	C C	A A	G G	G G
Polypay	ID399	86.6361	21.8178	3.6363	C T	C T	C C	G G	C C	A A	A A	T T	C C	C C	A A	G G	G G	G G	G G	G G	A A	C C	C C	A A	G G	C C	C C	C C	C C	C C	G G	C C	T T	G G	C C	T T	T T	T T	T T	T T	T T	G G	C C	C C	T T	C C	A A	G G	G G
Polypay	ID407	76.2035	22.1353	3.68922	C T	C C	T T	A A	C T	A C	G G	C T	C T	C C	A G	G G	A G	A G	A G	A G	A G	C T	C T	C C	A G	C T	C T	C T	C T	C T	A G	C T	T T	A G	C T	C T	G T	C T	T T	C T	C T	A G	A C	C T	C T	C T	A G	A G	A G
Polypay	ID411	82.1002	19.7766	3.2961	C T	C T	C C	A G	C T	A A	A G	C T	C C	C C	A G	G T	A G	G G	A G	A G	A G	C C	C T	A C	G G	C C	C C	C C	C C	C T	A G	C C	T T	G G	C C	T T	T T	T T	T T	T T	T T	G G	C C	C C	T T	C C	A A	G G	G G
Polypay	ID413	74.3891	15.5129	3.87821	C T	T T	C T	A G	C T	A C	A G	C T	C T	C C	A A	G G	G G	A G	A G	A G	A G	C T	C T	A C	A G	C T	C C	C T	C T	C T	A G	C T	T T	A G	C T	C T	G T	C T	T T	C T	C T	A G	A C	C T	C T	C T	A G	A G	A G
Polypay	ID419	71.6676	16.5108	3.30215	C T	C C	C T	A G	C T	A C	A G	C T	C T	C C	A A	G G	G G	A G	A G	A G	A G	C T	C T	A C	A G	C T	C C	C T	C T	C T	A G	C T	T T	A G	C T	C T	G T	C T	T T	C T	C T	A G	A C	C T	C T	C T	A G	A G	A G
Polypay	ID421	71.214	10.6141	3.53802	C T	C C	C T	A G	C T	A C	A G	C T	C T	C C	A A	G G	G G	A G	A G	A G	A G	C T	C T	A C	A G	C T	C C	C T	C T	C T	A G	C T	T T	A G	C T	C T	G T	C T	T T	C T	C T	A G	A C	C T	C T	C T	A G	A G	A G
Polypay	ID422	75.7499	11.0677	3.68922	C T	C T	C C	G G	C C	A A	A A	T T	C C	C C	A A	G G	G G	G G	G G	G G	A A	C C	C C	A A	G G	C C	C C	C C	C C	C C	G G	C C	T T	G G	C C	T T	T T	T T	T T	T T	T T	G G	C C	C C	T T	C C	A A	G G	G G
Polypay	ID423	64.8637	8.79969	2.93323	C T	C T	C T	G G	C C	A A	A G	T T	C C	C T	A G	G T	G G	G G	G G	G G	A A	C C	C C	A C	G G	C C	C C	C T	C T	C T	A G	C C	G T	A G	C C	T T	G T	T T	T T	T T	C T	A G	A C	C C	T T	C C	A G	A G	A G
Polypay	ID424	79.3787	20.0488	4.00976	C T	C T	C T	A G	C T	A C	A G	C T	C T	C C	A A	G G	G G	A G	A G	A G	A G	C T	C T	A C	A G	C T	C C	C T	C T	C T	A G	C T	T T	A G	C T	C T	G T	C T	T T	C T	C T	A G	A C	C T	C T	C T	A G	A G	A G
Polypay	ID425	71.6676	12.5191	3.12979	C T	C T	C T	A G	C T	A C	A G	C T	C T	C C	A A	G G	G G	A G	A G	A G	A G	C T	C T	A C	A G	C T	C C	C T	C T	C T	A G	C T	T T	A G	C T	C T	G T	C T	T T	C T	C T	A G	A C	C T	C T	C T	A G	A G	A G
Polypay	ID426	69.3996	5.17095	2.58548	C T	T T	C T	A G	C T	A C	A G	C T	C T	C C	A A	G G	G G	A G	A G	A G	A G	C T	C T	A C	A G	C T	C C	C T	C T	C T	A G	C T	T T	A G	C T	C T	G T	C T	T T	C T	C T	A G	A C	C T	C T	C T	A G	A G	A G
Polypay	ID427	60.7814	15.6036	3.90089	C T	C T	C T	A G	C C	A A	A G	T T	C C	C C	A G	G G	A G	G G	G G	G G	A A	C C	C C	A C	G G	C C	C T	C C	C C	C C	G G	C C	T T	G G	C C	T T	T T	T T	T T	T T	T T	G G	C C	C C	T T	C C	A A	G G	G G
Polypay	ID432	81.6466	35.7431	5.10615	C T	NA	T T	A A	C T	A C	G G	C T	C T	C C	A G	G G	A G	A G	A G	A G	A G	C T	C T	C C	A G	C T	C C	C T	C T	C T	A G	C T	T T	A G	C T	C T	G T	C T	T T	C T	C T	A G	A C	C T	C T	C T	A G	A G	A G
Polypay	ID434	56.699	23.9043	3.4149	C T	C C	C T	A G	C T	A C	G G	C T	C T	C T	A G	G T	G G	A G	A A	A A	G G	C T	C T	C C	A G	C T	C C	T T	T T	T T	A A	C T	T T	A A	T T	C C	G G	C T	T T	C C	C C	A A	A A	T T	C C	T T	G G	A A	A A
Polypay	ID437	56.2455	21.5003	3.07147	C T	C T	C T	A G	C C	A A	G G	T T	C C	C T	G G	G T	A G	G G	A G	A G	A G	C C	C C	C C	G G	C C	C T	C T	C T	C T	A G	C C	T T	A G	C T	C T	G T	T T	T T	C T	T T	A G	A C	C T	C T	C T	A G	A G	A G
Polypay	ID439	57.6062	18.9148	2.70211	C T	C T	C T	A G	C C	A A	A G	T T	C C	C C	A G	G G	A G	G G	G G	G G	A A	C C	C C	A C	G G	C C	C T	C C	C C	C C	G G	C C	T T	G G	C C	T T	T T	T T	T T	T T	T T	G G	C C	C C	T T	C C	A A	G G	G G
Polypay	ID440	71.6676	10.0698	3.35658	C T	C C	C C	G G	C C	A A	A G	T T	C C	C T	A G	G T	G G	G G	A G	A G	A G	C C	C C	A C	G G	C C	C C	C T	C T	C T	A G	C C	T T	A G	C T	C T	G T	T T	T T	C T	T T	A G	A C	C T	C T	C T	A G	A G	A G
Polypay	ID441	58.967	4.53592	2.26796	C T	T T	C T	A G	C C	A A	A G	T T	C C	C C	A G	G G	A G	G G	G G	G G	A A	C C	C C	A C	G G	C C	C T	C C	C C	C C	G G	C C	T T	G G	C C	T T	T T	T T	T T	T T	T T	G G	C C	C C	T T	C C	A A	G G	G G
Polypay	ID444	61.235	12.5191	2.08652	C T	C T	C T	A A	C T	A A	G G	C T	C C	C C	G G	G T	A A	G G	A G	A G	A G	C C	C T	C C	G G	C C	C T	C C	C C	C T	A G	C C	T T	G G	C C	T T	T T	T T	T T	T T	T T	G G	C C	C C	T T	C C	A A	G G	G G
Polypay	ID449	53.9775	10.1151	3.3717	C T	C T	C T	A G	C C	A A	A G	T T	C C	C C	A G	G G	A G	G G	G G	G G	A A	C C	C C	A C	G G	C C	C T	C C	C C	C C	G G	C C	T T	G G	C C	T T	T T	T T	T T	T T	T T	G G	C C	C C	T T	C C	A A	G G	G G
Polypay	ID456	67.5853	21.5003	3.07147	C T	T T	C T	A A	C T	A A	G G	C T	C C	C C	G G	G T	A A	G G	A G	A G	A G	C C	C T	C C	G G	C C	C T	C C	C C	C T	A G	C C	T T	G G	C C	T T	T T	T T	T T	T T	T T	G G	C C	C C	T T	C C	A A	G G	G G
Polypay	ID457	66.2245	19.323	3.22051	C T	T T	C C	G G	C C	A A	A A	T T	C C	C C	A A	G G	G G	G G	G G	G G	A A	C C	C C	A A	G G	C C	C C	C C	C C	C C	G G	C C	T T	G G	C C	T T	T T	T T	T T	T T	T T	G G	C C	C C	T T	C C	A A	G G	G G
Polypay	ID460	60.7814	15.2407	2.54012	C T	T T	C C	A G	C T	A A	A G	C T	C C	C C	A G	G T	A G	G G	A G	A G	A G	C C	C T	A C	G G	C C	C C	C C	C C	C T	A G	C C	T T	G G	C C	T T	T T	T T	T T	T T	T T	G G	C C	C C	T T	C C	A A	G G	G G
Polypay	ID461	87.0897	17.6901	3.53802	C T	C T	T T	A A	C T	A C	G G	C T	C T	C C	A G	G G	A G	A G	A G	A G	A G	C T	C T	C C	A G	C T	C T	C T	C T	C T	A G	C T	T T	A G	C T	C T	G T	C T	T T	C T	C T	A G	A C	C T	C T	C T	A G	A G	A G
Polypay	ID463	72.5748	11.8841	2.97103	C T	C T	C T	A G	C C	A A	A G	T T	C C	C C	A G	G G	A G	G G	G G	G G	A A	C C	C C	A C	G G	C C	C T	C C	C C	C C	G G	C C	T T	G G	C C	T T	T T	T T	T T	T T	T T	G G	C C	C C	T T	C C	A A	G G	G G
Polypay	ID464	59.8742	24.2218	4.03697	C T	T T	C T	A A	C T	A A	G G	C T	C C	C C	G G	G T	A A	G G	A G	A G	A G	C C	C T	C C	G G	C C	C T	C C	C C	C T	A G	C C	T T	G G	C C	T T	T T	T T	T T	T T	T T	G G	C C	C C	T T	C C	A A	G G	G G
Polypay	ID783	54.8847	17.9623	4.49056	C T	C T	C T	A G	C T	A C	A G	C T	C T	C C	A A	G G	G G	A G	A G	A G	A G	C T	C T	A C	A G	C T	C C	C T	C T	C T	A G	C T	T T	A G	C T	C T	G T	C T	T T	C T	C T	A G	A C	C T	C T	C T	A G	A G	A G
Polypay	ID65	78.0179	18.1437	3.62874	T T	C T	C T	A G	C C	A A	A G	T T	C C	C C	A G	G G	A G	G G	G G	G G	A A	C C	C C	A C	G G	C C	C T	C C	C C	C C	G G	C C	T T	G G	C C	T T	T T	T T	T T	T T	T T	G G	C C	C C	T T	C C	A A	G G	G G
Polypay	ID66	59.8742	5.26167	2.63084	T T	C T	C T	A G	C C	A A	A G	T T	C C	C C	A G	G G	A G	G G	G G	G G	A A	C C	C C	A C	G G	C C	C T	C C	C C	C C	G G	C C	T T	G G	C C	T T	T T	T T	T T	T T	T T	G G	C C	C C	T T	C C	A A	G G	G G
Polypay	ID67	75.7499	13.3356	3.3339	T T	T T	C T	A G	C C	A A	A G	T T	C C	C C	A G	G G	A G	G G	G G	G G	A A	C C	C C	A C	G G	C C	C T	C C	C C	C C	G G	C C	T T	G G	C C	T T	T T	T T	T T	T T	T T	G G	C C	C C	T T	C C	A A	G G	G G
Polypay	ID68	85.729	22.0446	3.6741	T T	C C	C T	A G	C T	A C	A G	C T	C T	C C	A A	G G	G G	A G	A G	A G	A G	C T	C T	A C	A G	C T	C C	C T	C T	C T	A G	C T	T T	A G	C T	C T	G T	C T	T T	C T	C T	A G	A C	C T	C T	C T	A G	A G	A G
Polypay	ID69	75.2963	9.7976	3.26587	T T	C T	T T	A A	T T	C C	G G	C C	T T	C C	A A	G G	G G	A A	A A	A A	G G	T T	T T	C C	A A	T T	C C	T T	T T	T T	A A	T T	T T	A A	T T	C C	G G	C C	T T	C C	C C	A A	A A	T T	C C	T T	G G	A A	A A
Polypay	ID70	83.0074	6.07814	3.03907	T T	C T	C T	A G	C C	A A	A G	T T	C C	C C	A G	G G	A G	G G	G G	G G	A A	C C	C C	A C	G G	C C	C T	C C	C C	C C	G G	C C	T T	G G	C C	T T	T T	T T	T T	T T	T T	G G	C C	C C	T T	C C	A A	G G	G G
Polypay	ID71	63.5029	18.9602	2.70859	T T	C T	C C	G G	C C	A A	A G	T T	C C	C T	A G	G T	G G	G G	A G	A G	A G	C C	C C	A C	G G	C C	C C	C T	C T	C T	A G	C C	T T	A G	C T	C T	G T	T T	T T	C T	T T	A G	A C	C T	C T	C T	A G	A G	A G
Polypay	ID74	59.8742	17.0097	3.40194	T T	C T	C T	A G	C C	A A	G G	T T	C C	C T	G G	G T	A G	G G	A G	A G	A G	C C	C C	C C	G G	C C	C T	C T	C T	C T	A G	C C	T T	A G	C T	C T	G T	T T	T T	C T	T T	A G	A C	C T	C T	C T	A G	A G	A G
Polypay	ID75	69.3996	18.7787	3.75574	T T	C T	C T	A G	C C	A A	A G	T T	C C	C C	A G	G G	A G	G G	G G	G G	A A	C C	C C	A C	G G	C C	C T	C C	C C	C C	G G	C C	T T	G G	C C	T T	T T	T T	T T	T T	T T	G G	C C	C C	T T	C C	A A	G G	G G
Polypay	ID77	65.3173	11.113	2.2226	T T	C T	C T	A G	C C	A A	A G	T T	C C	C C	A G	G G	A G	G G	G G	G G	A A	C C	C C	A C	G G	C C	C T	C C	C C	C C	G G	C C	T T	G G	C C	T T	T T	T T	T T	T T	T T	G G	C C	C C	T T	C C	A A	G G	G G
Polypay	ID78	75.2963	28.8485	3.60606	T T	T T	C T	A G	C C	A A	A G	T T	C C	C C	A G	G G	A G	G G	G G	G G	A A	C C	C C	A C	G G	C C	C T	C C	C C	C C	G G	C C	T T	G G	C C	T T	T T	T T	T T	T T	T T	G G	C C	C C	T T	C C	A A	G G	G G
Polypay	ID79	67.1317	9.07185	3.02395	T T	T T	C T	A G	C T	A C	A G	C T	C T	C C	A A	G G	G G	A G	A G	A G	A G	C T	C T	A C	A G	C T	C C	C T	C T	C T	A G	C T	T T	A G	C T	C T	G T	C T	T T	C T	C T	A G	A C	C T	C T	C T	A G	A G	A G
Polypay	ID80	57.6062	13.2449	2.20748	T T	C T	C C	G G	C C	A A	A G	T T	C C	C T	A G	G T	G G	G G	A G	A G	A G	C C	C C	A C	G G	C C	C C	C T	C T	C T	A G	C C	T T	A G	C T	C T	G T	T T	T T	C T	T T	A G	A C	C T	C T	C T	A G	A G	A G
Polypay	ID82	68.946	21.6817	3.09739	T T	T T	C T	A G	C C	A A	G G	T T	C C	C T	G G	G T	A G	G G	A G	A G	A G	C C	C C	C C	G G	C C	C T	C T	C T	C T	A G	C C	T T	A G	C T	C T	G T	T T	T T	C T	T T	A G	A C	C T	C T	C T	A G	A G	A G
Polypay	ID88	67.5853	11.8841	2.37682	T T	C T	C C	A G	C T	A A	A G	C T	C C	C C	A G	G T	A G	G G	A G	A G	A G	C C	C T	A C	G G	C C	C C	C C	C C	C T	A G	C C	T T	G G	C C	T T	T T	T T	T T	T T	T T	G G	C C	C C	T T	C C	A A	G G	G G
Polypay	ID89	58.0598	15.4221	2.57036	T T	C T	C C	G G	C C	A A	A A	T T	C C	C C	A A	G G	G G	G G	G G	G G	A A	C C	C C	A A	G G	C C	C C	C C	C C	C C	G G	C C	T T	G G	C C	T T	T T	T T	T T	T T	T T	G G	C C	C C	T T	C C	A A	G G	G G
Polypay	ID90	79.8323	20.6385	2.94835	T T	C T	T T	A A	C T	A C	G G	C T	C T	C C	A G	G G	A G	A G	A G	A G	A G	C T	C T	C C	A G	C T	C T	C T	C T	C T	A G	C T	T T	A G	C T	C T	G T	C T	T T	C T	C T	A G	A C	C T	C T	C T	A G	A G	A G
Polypay	ID92	61.235	23.2239	3.3177	T T	C T	C T	A G	C C	A A	A G	T T	C C	C C	A G	G G	A G	G G	G G	G G	A A	C C	C C	A C	G G	C C	C T	C C	C C	C C	G G	C C	T T	G G	C C	T T	T T	T T	T T	T T	T T	G G	C C	C C	T T	C C	A A	G G	G G
Polypay	ID95	58.0598	9.7976	2.4494	T T	C T	C C	A G	C T	A A	A G	C T	C C	C C	A G	G T	A G	G G	A G	A G	A G	C C	C T	A C	G G	C C	C C	C C	C C	C T	A G	C C	T T	G G	C C	T T	T T	T T	T T	T T	T T	G G	C C	C C	T T	C C	A A	G G	G G
Polypay	ID96	77.5643	22.5889	3.22699	T T	C T	C C	G G	C C	A A	A A	T T	C C	C C	A A	G G	G G	G G	G G	G G	A A	C C	C C	A A	G G	C C	C C	C C	C C	C C	G G	C C	T T	G G	C C	T T	T T	T T	T T	T T	T T	G G	C C	C C	T T	C C	A A	G G	G G
Polypay	ID97	63.0493	7.07604	2.35868	T T	C T	C T	A G	C C	A A	A G	T T	C C	C C	A G	G G	A G	G G	G G	G G	A A	C C	C C	A C	G G	C C	C T	C C	C C	C C	G G	C C	T T	G G	C C	T T	T T	T T	T T	T T	T T	G G	C C	C C	T T	C C	A A	G G	G G
Polypay	ID98	42.1841	8.39146	1.67829	T T	T T	T T	A A	C C	A A	G G	T T	C C	C C	G G	G G	A A	G G	G G	G G	A A	C C	C C	C C	G G	C C	T T	C C	C C	C C	G G	C C	T T	G G	C C	T T	T T	T T	T T	T T	T T	G G	C C	C C	T T	C C	A A	G G	G G
Polypay	ID99	59.8742	10.3419	2.58548	T T	C T	C C	A G	C T	A A	A G	C T	C C	C C	A G	G T	A G	G G	A G	A G	A G	C C	C T	A C	G G	C C	C C	C C	C C	C T	A G	C C	T T	G G	C C	T T	T T	T T	T T	T T	T T	G G	C C	C C	T T	C C	A A	G G	G G
Polypay	ID100	68.946	18.053	3.00883	T T	T T	C C	G G	C C	A A	A A	T T	C C	C C	A A	G G	G G	G G	G G	G G	A A	C C	C C	A A	G G	C C	C C	C C	C C	C C	G G	C C	T T	G G	C C	T T	T T	T T	T T	T T	T T	G G	C C	C C	T T	C C	A A	G G	G G
Polypay	ID102	72.1212	13.5171	2.70341	T T	C C	T T	A G	C C	A A	G G	T T	C C	C T	G G	G T	A G	G G	G G	G G	A A	C C	C C	C C	G G	C C	C T	C T	C T	C T	A G	C C	G T	A G	C C	T T	G T	T T	T T	T T	C T	A G	A C	C C	T T	C C	A G	A G	A G
Polypay	ID103	60.7814	15.785	2.63084	T T	C T	C T	A G	C C	A A	G G	T T	C C	C T	G G	G T	A G	G G	A G	A G	A G	C C	C C	C C	G G	C C	C T	C T	C T	C T	A G	C C	T T	A G	C T	C T	G T	T T	T T	C T	T T	A G	A C	C T	C T	C T	A G	A G	A G
Polypay	ID104	46.72	13.9706	2.32844	T T	T T	C T	A G	C C	A A	A G	T T	C C	C C	A G	G G	A G	G G	G G	G G	A A	C C	C C	A C	G G	C C	C T	C C	C C	C C	G G	C C	T T	G G	C C	T T	T T	T T	T T	T T	T T	G G	C C	C C	T T	C C	A A	G G	G G
Polypay	ID106	80.7394	21.6817	3.61362	T T	T T	C T	A G	C T	A C	G G	C T	C T	C T	A G	G T	G G	A G	A A	A A	G G	C T	C T	C C	A G	C T	C C	T T	T T	T T	A A	C T	T T	A A	T T	C C	G G	C T	T T	C C	C C	A A	A A	T T	C C	T T	G G	A A	A A
Polypay	ID107	63.0493	20.7745	2.59682	T T	T T	C T	A G	C C	A A	A G	T T	C C	C C	A G	G G	A G	G G	G G	G G	A A	C C	C C	A C	G G	C C	C T	C C	C C	C C	G G	C C	T T	G G	C C	T T	T T	T T	T T	T T	T T	G G	C C	C C	T T	C C	A A	G G	G G
Polypay	ID108	60.7814	18.0983	3.01639	T T	C T	C T	A A	C T	A A	G G	C T	C C	C C	G G	G T	A A	G G	A G	A G	A G	C C	C T	C C	G G	C C	C T	C C	C C	C T	A G	C C	T T	G G	C C	T T	T T	T T	T T	T T	T T	G G	C C	C C	T T	C C	A A	G G	G G
Polypay	ID109	62.5957	9.16257	3.05419	T T	C C	C C	G G	C C	A A	A G	T T	C C	C T	A G	G T	G G	G G	A G	A G	A G	C C	C C	A C	G G	C C	C C	C T	C T	C T	A G	C C	T T	A G	C T	C T	G T	T T	T T	C T	T T	A G	A C	C T	C T	C T	A G	A G	A G
Polypay	ID110	61.6886	23.8136	3.40194	T T	T T	C T	A G	C C	A A	A G	T T	C C	C C	A G	G G	A G	G G	G G	G G	A A	C C	C C	A C	G G	C C	C T	C C	C C	C C	G G	C C	T T	G G	C C	T T	T T	T T	T T	T T	T T	G G	C C	C C	T T	C C	A A	G G	G G
Polypay	ID112	59.4206	13.8799	2.31332	T T	T T	T T	A A	C C	A A	G G	T T	C C	C C	G G	G G	A A	G G	G G	G G	A A	C C	C C	C C	G G	C C	T T	C C	C C	C C	G G	C C	T T	G G	C C	T T	T T	T T	T T	T T	T T	G G	C C	C C	T T	C C	A A	G G	G G
Polypay	ID114	68.4924	15.9211	2.65352	T T	C C	T T	A A	C C	A A	G G	T T	C C	C C	G G	G G	A A	G G	G G	G G	A A	C C	C C	C C	G G	C C	T T	C C	C C	C C	G G	C C	T T	G G	C C	T T	T T	T T	T T	T T	T T	G G	C C	C C	T T	C C	A A	G G	G G
Polypay	ID115	61.6886	8.3461	2.08652	T T	C T	T T	A A	C T	A C	G G	C T	C T	C C	A G	G G	A G	A G	A G	A G	A G	C T	C T	C C	A G	C T	C T	C T	C T	C T	A G	C T	T T	A G	C T	C T	G T	C T	T T	C T	C T	A G	A C	C T	C T	C T	A G	A G	A G
Polypay	ID116	60.3278	10.2058	2.55146	T T	C T	C T	A G	C T	A C	G G	C T	C T	C T	A G	G T	G G	A G	A A	A A	G G	C T	C T	C C	A G	C T	C C	T T	T T	T T	A A	C T	T T	A A	T T	C C	G G	C T	T T	C C	C C	A A	A A	T T	C C	T T	G G	A A	A A
Polypay	ID117	62.1422	26.263	3.28287	T T	T T	T T	A A	C C	A A	G G	T T	C C	C C	G G	G G	A A	G G	G G	G G	A A	C C	C C	C C	G G	C C	T T	C C	C C	C C	G G	C C	T T	G G	C C	T T	T T	T T	T T	T T	T T	G G	C C	C C	T T	C C	A A	G G	G G
Polypay	ID121	56.699	6.71317	3.35658	T T	T T	T T	A A	C T	A C	G G	C T	C T	C C	A G	G G	A G	A G	A G	A G	A G	C T	C T	C C	A G	C T	C T	C T	C T	C T	A G	C T	T T	A G	C T	C T	G T	C T	T T	C T	C T	A G	A C	C T	C T	C T	A G	A G	A G
Polypay	ID123	58.5134	16.1479	2.69131	T T	C T	C C	G G	C C	A A	A G	T T	C C	C T	A G	G T	G G	G G	A G	A G	A G	C C	C C	A C	G G	C C	C C	C T	C T	C T	A G	C C	T T	A G	C T	C T	G T	T T	T T	C T	T T	A G	A C	C T	C T	C T	A G	A G	A G
Polypay	ID124	48.0808	7.71107	2.57036	T T	T T	C T	A G	C C	A A	A G	T T	C C	C C	A G	G G	A G	G G	G G	G G	A A	C C	C C	A C	G G	C C	C T	C C	C C	C C	G G	C C	T T	G G	C C	T T	T T	T T	T T	T T	T T	G G	C C	C C	T T	C C	A A	G G	G G
Polypay	ID128	76.6571	21.9992	2.7499	T T	C C	C T	G G	C C	A A	A G	T T	C C	C T	A G	G T	G G	G G	G G	G G	A A	C C	C C	A C	G G	C C	C C	C T	C T	C T	A G	C C	G T	A G	C C	T T	G T	T T	T T	T T	C T	A G	A C	C C	T T	C C	A G	A G	A G
Polypay	ID130	64.8637	8.02858	2.67619	T T	T T	C T	A G	C C	A A	A G	T T	C C	C C	A G	G G	A G	G G	G G	G G	A A	C C	C C	A C	G G	C C	C T	C C	C C	C C	G G	C C	T T	G G	C C	T T	T T	T T	T T	T T	T T	G G	C C	C C	T T	C C	A A	G G	G G
Polypay	ID131	60.3278	14.515	2.90299	T T	T T	C T	A G	C C	A A	A G	T T	C C	C C	A G	G G	A G	G G	G G	G G	A A	C C	C C	A C	G G	C C	C T	C C	C C	C C	G G	C C	T T	G G	C C	T T	T T	T T	T T	T T	T T	G G	C C	C C	T T	C C	A A	G G	G G
Polypay	ID134	65.3173	19.187	3.19783	T T	NA	C T	A G	C C	A A	G G	T T	NA	C T	G G	G T	A G	G G	A G	A G	A G	C C	C C	C C	G G	C C	C T	C T	C T	C T	A G	C C	T T	A G	C T	C T	G T	T T	T T	C T	T T	A G	A C	C T	C T	C T	A G	A G	A G
Polypay	ID136	71.214	15.1046	3.02093	T T	C C	C T	A G	C C	A A	G G	T T	C C	C T	G G	G T	A G	G G	A G	A G	A G	C C	C C	C C	G G	C C	C T	C T	C T	C T	A G	C C	T T	A G	C T	C T	G T	T T	T T	C T	T T	A G	A C	C T	C T	C T	A G	A G	A G
Polypay	ID137	58.0598	15.2407	2.54012	T T	C T	C C	A G	C T	A A	A G	C T	C C	C C	A G	G T	A G	G G	A G	A G	A G	C C	C T	A C	G G	C C	C C	C C	C C	C T	A G	C C	T T	G G	C C	T T	T T	T T	T T	T T	T T	G G	C C	C C	T T	C C	A A	G G	G G
Polypay	ID138	56.699	15.5129	2.21612	T T	T T	C T	A G	C C	A A	A G	T T	C C	C C	A G	G G	A G	G G	G G	G G	A A	C C	C C	A C	G G	C C	C T	C C	C C	C C	G G	C C	T T	G G	C C	T T	T T	T T	T T	T T	T T	G G	C C	C C	T T	C C	A A	G G	G G
Polypay	ID139	67.5853	20.9106	2.61383	T T	C T	C T	A A	T T	A C	G G	C C	C T	C C	A G	G T	A G	A G	A A	A A	G G	C T	T T	C C	A G	C T	C C	C T	C T	T T	A A	C T	T T	A G	C T	C T	G T	C T	T T	C T	C T	A G	A C	C T	C T	C T	A G	A G	A G
Polypay	ID141	53.5239	13.1995	2.19992	T T	C C	C T	A G	C C	A A	A G	T T	C C	C C	A G	G G	A G	G G	G G	G G	A A	C C	C C	A C	G G	C C	C T	C C	C C	C C	G G	C C	T T	G G	C C	T T	T T	T T	T T	T T	T T	G G	C C	C C	T T	C C	A A	G G	G G
Polypay	ID144	76.6571	15.1046	3.02093	T T	NA	C T	A G	C C	A A	G G	T T	C C	C T	G G	G T	A G	G G	A G	A G	A G	C C	C C	C C	G G	C C	C T	C T	C T	C T	A G	C C	T T	A G	C T	C T	G T	T T	T T	C T	T T	A G	A C	C T	C T	C T	A G	A G	A G
Polypay	ID146	58.0598	1.54221	1.54221	T T	C T	C T	A G	C C	A A	A G	T T	NA	C C	A G	G G	A G	G G	G G	G G	A A	C C	C C	A C	G G	C C	C C	C C	C C	C C	G G	C C	T T	G G	C C	T T	T T	T T	T T	T T	NA	G G	C C	C C	T T	C C	A A	G G	G G
Polypay	ID147	69.8532	16.42	2.73667	T T	NA	C T	A G	C C	A A	A G	T T	C C	C C	A G	G G	A G	G G	G G	G G	A A	C C	C C	A C	G G	C C	C T	C C	C C	C C	G G	C C	NA	G G	C C	T T	T T	T T	T T	T T	NA	G G	C C	C C	T T	C C	A A	NA	G G
Polypay	ID148	63.0493	15.2861	2.54768	T T	C T	T T	A A	C C	A A	G G	T T	C C	C C	G G	G G	A A	G G	G G	G G	A A	C C	C C	C C	G G	C C	T T	C C	C C	C C	G G	C C	T T	G G	C C	T T	T T	T T	T T	T T	T T	G G	C C	C C	T T	C C	A A	NA	G G
Polypay	ID149	58.967	14.2882	2.38136	T T	C T	C T	A G	C T	A C	NA	C T	C T	C C	A A	G G	G G	A G	A G	A G	A G	C T	C T	A C	A G	C T	C C	C T	C T	C T	A G	C T	T T	A G	C T	C T	G T	C T	T T	C T	C T	A G	A C	C T	C T	C T	A G	A G	A G
Polypay	ID151	79.8323	25.8548	3.23185	T T	C T	NA	A A	C T	A A	G G	C T	C C	C C	G G	G T	A A	G G	A G	A G	A G	C C	C T	C C	G G	C C	C T	C C	C C	C T	A G	C C	T T	G G	C C	T T	T T	T T	T T	T T	T T	G G	C C	C C	T T	C C	A A	G G	G G
Polypay	ID154	71.214	19.6405	3.27342	T T	C T	C C	G G	C C	A A	G G	T T	C C	T T	G G	T T	G G	G G	A A	A A	G G	C C	C C	C C	G G	C C	C C	T T	T T	T T	A A	C C	T T	A A	T T	C C	G G	T T	T T	C C	NA	A A	A A	T T	C C	T T	G G	A A	A A
Polypay	ID155	75.7499	18.1437	2.59196	T T	T T	C T	A A	C T	A A	G G	C T	C C	C C	G G	G T	A A	G G	A G	A G	A G	C C	C T	C C	G G	C C	C T	C C	C C	C T	A G	C C	T T	G G	C C	T T	T T	T T	T T	T T	T T	G G	C C	C C	T T	C C	A A	G G	G G
Polypay	ID156	70.3068	22.9518	3.27882	T T	T T	C T	G G	C C	A A	G G	T T	C C	T T	G G	T T	G G	G G	A G	A G	A G	C C	C C	C C	G G	C C	C C	T T	T T	T T	A A	C C	G T	A A	C T	C T	G G	T T	T T	C T	NA	A A	A A	C T	C T	C T	G G	A A	A A
Polypay	ID158	57.6062	19.0509	2.72155	T T	C T	C T	NA	C C	A A	A G	T T	C C	C C	A G	G G	A G	G G	G G	G G	A A	C C	C C	A C	G G	C C	C T	C C	C C	C C	G G	C C	T T	G G	C C	T T	T T	T T	T T	T T	T T	G G	C C	C C	T T	C C	A A	G G	G G
Polypay	ID159	68.946	15.2407	2.54012	T T	C C	T T	A A	C C	A A	G G	T T	C C	C C	G G	G G	A A	G G	G G	G G	A A	C C	C C	C C	G G	C C	T T	C C	C C	C C	G G	C C	T T	G G	C C	T T	T T	T T	T T	T T	T T	G G	C C	C C	T T	C C	A A	G G	G G
Polypay	ID162	65.7709	17.1912	3.43823	T T	C T	C T	G G	C C	A A	A G	T T	C C	C T	A G	G T	G G	G G	G G	G G	A A	C C	C C	A C	G G	C C	C C	C T	C T	C T	A G	C C	G T	A G	C C	T T	G T	T T	T T	T T	NA	A G	A C	C C	T T	C C	A G	A G	A G
Polypay	ID163	81.193	23.995	2.99938	T T	C T	T T	A A	C T	A C	G G	C T	C T	C C	A G	G G	A G	A G	A G	NA	A G	C T	C T	C C	A G	C T	C T	C T	C T	C T	A G	C T	T T	A G	C T	C T	G T	C T	T T	C T	C T	A G	A C	C T	C T	C T	A G	A G	A G
Polypay	ID170	53.0703	19.0962	3.18271	T T	C C	C T	G G	C C	A A	A G	T T	C C	C T	A G	G T	G G	G G	G G	G G	A A	C C	C C	A C	G G	C C	C C	C T	C T	C T	A G	C C	G T	A G	C C	T T	G T	T T	T T	T T	C T	A G	A C	C C	T T	C C	A G	A G	A G
Polypay	ID171	71.6676	19.6859	2.81227	T T	T T	C T	A G	C C	A A	A G	T T	C C	C C	A G	G G	A G	G G	G G	G G	A A	C C	C C	A C	G G	C C	C C	C C	C C	C C	G G	C C	T T	G G	C C	T T	T T	T T	T T	T T	T T	G G	C C	C C	T T	C C	A A	G G	G G
Polypay	ID172	66.6781	23.36	2.92	T T	C T	T T	A A	C T	A C	G G	C T	C T	C C	A G	G G	A G	A G	A G	A G	A G	C T	C T	C C	A G	C T	C T	C T	C T	C T	A G	C T	T T	A G	C T	C T	G T	C T	T T	C T	C T	A G	A C	C T	C T	C T	A G	A G	A G
Polypay	ID174	77.5643	15.7397	2.62328	T T	C T	C C	A G	C T	A A	G G	C T	C C	C T	G G	T T	A G	G G	A A	A A	G G	C C	C T	C C	G G	C C	C C	C T	C T	T T	A A	C C	T T	A G	C T	C T	G T	T T	T T	C T	T T	A G	A C	C T	C T	C T	A G	A G	A G
Polypay	ID177	70.7604	13.2903	2.65805	T T	C T	C T	A G	C T	A C	A G	C T	C T	C C	A A	G G	G G	A G	A G	A G	A G	C T	C T	A C	A G	C T	C C	C T	C T	C T	A G	C T	T T	A G	C T	C T	G T	C T	T T	C T	C T	A G	A C	C T	C T	C T	A G	A G	A G
Polypay	ID178	63.5029	13.7892	2.75784	T T	C T	C T	A A	C T	A A	G G	C T	C C	C C	G G	G T	A A	G G	A G	A G	A G	C C	C T	C C	G G	C C	C C	C C	C C	C T	A G	C C	T T	G G	C C	T T	T T	T T	T T	T T	T T	G G	C C	C C	T T	C C	A A	G G	G G
Polypay	ID179	71.214	15.8757	2.64596	T T	C T	C T	A G	C C	A A	G G	T T	C C	C T	G G	G T	A G	G G	A G	A G	A G	C C	C C	C C	G G	C C	C T	C T	C T	C T	A G	C C	T T	A G	C T	C T	G T	T T	T T	C T	T T	A G	A C	C T	C T	C T	A G	A G	A G
Polypay	ID180	71.6676	16.9644	2.42348	T T	T T	C T	A A	C T	A A	G G	C T	C C	C C	G G	G T	A A	G G	A G	A G	A G	C C	C T	C C	G G	C C	C T	C C	C C	C T	A G	C C	T T	G G	C C	T T	T T	T T	T T	T T	T T	G G	C C	C C	T T	C C	A A	G G	G G
Polypay	ID181	74.8427	21.9992	3.14275	T T	C T	T T	A A	C C	A A	G G	T T	C C	C C	G G	G G	A A	G G	G G	G G	A A	C C	C C	C C	G G	C C	T T	C C	C C	C C	G G	C C	T T	G G	C C	T T	T T	T T	T T	T T	T T	G G	C C	C C	T T	C C	A A	G G	G G
Polypay	ID182	76.2035	28.667	3.58338	T T	T T	T T	A G	C C	A A	G G	T T	C C	C T	G G	G T	A G	G G	G G	G G	A A	C C	C C	C C	G G	C C	C T	C T	C T	C T	A G	C C	G T	A G	C C	T T	G T	T T	T T	T T	C T	A G	A C	C C	T T	C C	A G	A G	A G
Polypay	ID183	56.2455	18.9148	2.70211	T T	C T	T T	A A	C T	A C	G G	C T	C T	C C	A G	G G	A G	A G	A G	A G	A G	C T	C T	C C	A G	C T	C T	C T	C T	C T	A G	C T	T T	A G	C T	C T	G T	C T	T T	C T	C T	A G	A C	C T	C T	C T	A G	A G	A G
Polypay	ID184	67.5853	16.3747	2.72911	T T	T T	C T	A A	C T	A A	G G	C T	C C	C C	G G	G T	A A	G G	A G	A G	A G	C C	C T	C C	G G	C C	C T	C C	C C	C T	A G	C C	T T	G G	C C	T T	T T	T T	T T	T T	T T	G G	C C	C C	T T	C C	A A	G G	G G
Polypay	ID185	62.5957	17.2365	2.46236	T T	C T	C T	A G	C T	A C	A G	C T	C T	C C	A A	G G	G G	A G	A G	A G	A G	C T	C T	A C	A G	C T	C C	C T	C T	C T	A G	C T	T T	A G	C T	C T	G T	C T	T T	C T	C T	A G	A C	C T	C T	C T	A G	A G	A G
Polypay	ID188	57.6062	8.02858	2.67619	T T	C C	T T	A A	C T	A C	G G	C T	C T	C C	A G	G G	A G	A G	A G	A G	A G	C T	C T	C C	A G	C T	C T	C T	C T	C T	A G	C T	T T	A G	C T	C T	G T	C T	T T	C T	C T	A G	A C	C T	C T	C T	A G	A G	A G
Polypay	ID191	68.0389	23.0425	3.29178	T T	C C	T T	A G	C C	A A	G G	T T	C C	C T	G G	G T	A G	G G	G G	G G	A A	C C	C C	C C	G G	C C	C T	C T	C T	C T	A G	C C	G T	NA	C C	T T	G T	T T	T T	T T	C T	A G	A C	C C	T T	C C	A G	A G	A G
Polypay	ID193	58.5134	17.2365	2.46236	T T	C T	C T	A G	C C	A A	A G	T T	C C	C C	A G	G G	A G	G G	G G	G G	A A	C C	C C	A C	G G	C C	C T	C C	C C	C C	G G	C C	T T	G G	C C	T T	T T	T T	T T	T T	T T	G G	C C	C C	T T	C C	A A	G G	G G
Polypay	ID195	64.8637	14.8325	2.96649	T T	C T	C C	G G	C C	A A	A G	T T	C C	C T	A G	G T	G G	G G	A G	A G	A G	C C	C C	A C	G G	C C	C C	C T	C T	C T	A G	C C	T T	A G	C T	C T	G T	T T	T T	C T	T T	A G	A C	C T	C T	C T	A G	A G	A G
Polypay	ID198	71.6676	22.226	4.44521	T T	T T	C T	A G	C C	A A	A G	T T	C C	C C	A G	G G	A G	G G	G G	G G	A A	C C	C C	A C	G G	C C	C T	C C	C C	C C	G G	C C	T T	G G	C C	T T	T T	T T	T T	T T	T T	G G	C C	C C	T T	C C	A A	G G	G G
Polypay	ID199	81.6466	15.9211	3.18422	T T	C T	T T	A A	C T	A C	G G	C T	C T	C C	A G	G G	A G	A G	A G	A G	A G	C T	C T	C C	A G	C T	C T	C T	C T	C T	A G	C T	T T	A G	C T	C T	G T	C T	T T	C T	C T	A G	A C	C T	C T	C T	A G	A G	A G
Polypay	ID200	59.4206	20.2302	2.89003	T T	C C	C T	A G	C C	A A	A G	T T	C C	C C	A G	G G	A G	G G	G G	G G	A A	C C	C C	A C	G G	C C	C T	C C	C C	C C	G G	C C	T T	G G	C C	T T	T T	T T	T T	T T	T T	G G	C C	C C	T T	C C	A A	G G	G G
Polypay	ID203	61.6886	8.89041	2.96347	T T	NA	C C	G G	C C	A A	A A	T T	C C	C C	A A	G G	G G	G G	G G	G G	A A	C C	C C	A A	G G	C C	C C	C C	C C	C C	G G	C C	T T	G G	C C	T T	T T	T T	T T	T T	T T	G G	C C	C C	T T	C C	A A	G G	G G
Polypay	ID204	60.3278	26.0816	3.2602	T T	C T	C T	A G	C C	A A	A G	T T	C C	C C	A G	G G	A G	G G	G G	G G	A A	C C	C C	A C	G G	C C	C T	C C	C C	C C	G G	C C	T T	G G	C C	T T	T T	T T	T T	T T	T T	G G	C C	C C	T T	C C	A A	G G	G G
Polypay	ID205	70.3068	23.2693	3.32418	T T	C T	C C	G G	C C	A A	A G	T T	C C	C T	A G	G T	G G	G G	A G	A G	A G	C C	C C	A C	G G	C C	C C	C T	C T	C T	A G	C C	T T	A G	C T	C T	G T	T T	T T	C T	T T	A G	A C	C T	C T	C T	A G	A G	A G
Polypay	ID208	45.3592	5.98742	1.99581	T T	C T	C C	G G	C C	A A	A A	T T	C C	C C	A A	G G	G G	G G	G G	G G	A A	C C	C C	A A	G G	C C	C C	C C	C C	C C	G G	C C	T T	G G	C C	T T	T T	T T	T T	T T	T T	G G	C C	C C	T T	C C	A A	G G	G G
Polypay	ID210	73.9356	25.4465	3.63522	T T	T T	T T	A A	C C	A A	G G	T T	C C	C C	G G	G G	A A	G G	G G	G G	A A	C C	C C	C C	G G	C C	T T	C C	C C	C C	G G	C C	T T	G G	C C	T T	T T	T T	T T	T T	T T	G G	C C	C C	T T	C C	A A	G G	G G
Polypay	ID215	52.6167	7.43891	2.47964	T T	C T	T T	A A	C T	A C	G G	C T	C T	C C	A G	G G	A G	A G	A G	A G	A G	C T	C T	C C	A G	C T	C T	C T	C T	C T	A G	C T	T T	A G	C T	C T	G T	C T	T T	C T	C T	A G	A C	C T	C T	C T	A G	A G	A G
Polypay	ID216	64.8637	19.5498	2.79283	T T	C T	C T	A G	C T	A C	A G	C T	C T	C C	A A	G G	G G	A G	A G	A G	A G	C T	C T	A C	A G	C T	C C	C T	C T	C T	A G	C T	T T	A G	C T	C T	G T	C T	T T	C T	C T	A G	A C	C T	C T	C T	A G	A G	A G
Polypay	ID218	74.3891	13.0181	2.60362	T T	C T	C T	A G	C C	A A	A G	T T	C C	C C	A G	G G	A G	G G	G G	G G	A A	C C	C C	A C	G G	C C	C T	C C	C C	C C	G G	C C	T T	G G	C C	T T	T T	T T	T T	T T	T T	G G	C C	C C	T T	C C	A A	G G	G G
Polypay	ID219	74.3891	15.5582	2.59304	T T	C C	C T	G G	C C	A A	G G	T T	C C	T T	G G	T T	G G	G G	A G	A G	A G	C C	C C	C C	G G	C C	C C	T T	T T	T T	A A	C C	G T	A A	C T	C T	G G	T T	T T	C T	C C	A A	A A	C T	C T	C T	G G	A A	A A
Polypay	ID221	47.6272	3.81018	1.90509	T T	C C	C T	A A	C T	A A	G G	C T	C C	C C	G G	G T	A A	G G	A G	A G	A G	C C	C T	C C	G G	C C	C T	C C	C C	C T	A G	C C	T T	G G	C C	T T	T T	T T	T T	T T	T T	G G	C C	C C	T T	C C	A A	G G	G G
Polypay	ID224	65.3173	13.7438	2.74877	T T	C C	C C	G G	C C	A A	A A	T T	C C	C C	A A	G G	G G	G G	G G	G G	A A	C C	C C	A A	G G	C C	C C	C C	C C	C C	G G	C C	T T	G G	C C	T T	T T	T T	T T	T T	T T	G G	C C	C C	T T	C C	A A	G G	G G
Polypay	ID225	62.1422	8.52754	2.13188	T T	C T	C T	A G	C C	A A	A G	T T	C C	C C	A G	G G	A G	G G	G G	G G	A A	C C	C C	A C	G G	C C	C T	C C	C C	C C	G G	C C	T T	G G	C C	T T	T T	T T	T T	T T	T T	G G	C C	C C	T T	C C	A A	G G	G G
Polypay	ID226	69.8532	23.2239	3.3177	T T	C C	C C	G G	C C	A A	A A	T T	C C	C C	A A	G G	G G	G G	G G	G G	A A	C C	C C	A A	G G	C C	C C	C C	C C	C C	G G	C C	T T	G G	C C	T T	T T	T T	T T	T T	T T	G G	C C	C C	T T	C C	A A	G G	G G
Polypay	ID228	65.7709	23.6322	3.37602	T T	C T	C C	G G	C C	A A	A G	T T	C C	C T	A G	G T	G G	G G	A G	A G	A G	C C	C C	A C	G G	C C	C C	C T	C T	C T	A G	C C	T T	A G	C T	C T	G T	T T	T T	C T	T T	A G	A C	C T	C T	C T	A G	A G	A G
Polypay	ID229	60.3278	19.6405	3.27342	T T	C C	T T	A A	C T	A C	G G	C T	C T	C C	A G	G G	A G	A G	A G	A G	A G	C T	C T	C C	A G	C T	C T	C T	C T	C T	A G	C T	T T	A G	C T	C T	G T	C T	T T	C T	C T	A G	A C	C T	C T	C T	A G	A G	A G
Polypay	ID232	74.8427	16.0572	2.67619	T T	C T	C T	A G	C C	A A	A G	T T	C C	C C	A G	G G	A G	G G	G G	G G	A A	C C	C C	A C	G G	C C	C T	C C	C C	C C	G G	C C	T T	G G	C C	T T	T T	T T	T T	T T	T T	G G	C C	C C	T T	C C	A A	G G	G G
Polypay	ID234	53.0703	11.2945	2.82361	T T	C T	C T	A G	C C	A A	A G	T T	C C	C C	A G	G G	A G	G G	G G	G G	A A	C C	C C	A C	G G	C C	C T	C C	C C	C C	G G	C C	T T	G G	C C	T T	T T	T T	T T	T T	T T	G G	C C	C C	T T	C C	A A	G G	G G
Polypay	ID237	78.9251	12.3377	2.46754	T T	C T	C T	A G	C C	A A	A G	T T	C C	C C	A G	G G	A G	G G	G G	G G	A A	C C	C C	A C	G G	C C	C T	C C	C C	C C	G G	C C	T T	G G	C C	T T	T T	T T	T T	T T	T T	G G	C C	C C	T T	C C	A A	G G	G G
Polypay	ID238	60.7814	13.0181	3.25453	T T	C C	C T	A G	C C	A A	A G	T T	C C	C C	A G	G G	A G	G G	G G	G G	A A	C C	C C	A C	G G	C C	C T	C C	C C	C C	G G	C C	T T	G G	C C	T T	T T	T T	T T	T T	T T	G G	C C	C C	T T	C C	A A	G G	G G
Polypay	ID239	58.0598	21.6364	3.09091	T T	C C	C C	G G	C C	A A	A A	T T	C C	C C	A A	G G	G G	G G	G G	G G	A A	C C	C C	A A	G G	C C	C C	C C	C C	C C	G G	C C	T T	G G	C C	T T	T T	T T	T T	T T	T T	G G	C C	C C	T T	C C	A A	G G	G G
Polypay	ID240	54.4311	10.0698	2.51744	T T	T T	C T	A G	C C	A A	G G	T T	C C	C T	G G	G T	A G	G G	A G	A G	A G	C C	C C	C C	G G	C C	C T	C T	C T	C T	A G	C C	T T	A G	C T	C T	G T	T T	T T	C T	T T	A G	A C	C T	C T	C T	A G	A G	A G
Polypay	ID241	58.967	9.88831	2.47208	T T	C T	C T	A G	C C	A A	A G	T T	C C	C C	A G	G G	A G	G G	G G	G G	A A	C C	C C	A C	G G	C C	C T	C C	C C	C C	G G	C C	T T	G G	C C	T T	T T	T T	T T	T T	T T	G G	C C	C C	T T	C C	A A	G G	G G
Polypay	ID242	49.4416	14.2428	2.03469	T T	T T	C C	A G	C T	A A	A G	C T	C C	C C	A G	G T	A G	G G	A G	A G	A G	C C	C T	A C	G G	C C	C C	C C	C C	C T	A G	C C	T T	G G	C C	T T	T T	T T	T T	T T	T T	G G	C C	C C	T T	C C	A A	G G	G G
Polypay	ID244	57.6062	13.8346	1.97637	T T	C T	C T	A A	C T	A A	G G	C T	C C	C C	G G	G T	A A	G G	A G	A G	A G	C C	C T	C C	G G	C C	C T	C C	C C	C T	A G	C C	T T	G G	C C	T T	T T	T T	T T	T T	T T	G G	C C	C C	T T	C C	A A	G G	G G
Polypay	ID248	58.5134	18.3251	3.05419	T T	C T	C T	A G	C C	A A	A G	T T	C C	C C	A G	G G	A G	G G	G G	G G	A A	C C	C C	A C	G G	C C	C T	C C	C C	C C	G G	C C	T T	G G	C C	T T	T T	T T	T T	T T	T T	G G	C C	C C	T T	C C	A A	G G	G G
Polypay	ID249	63.0493	16.8283	2.80471	T T	C T	C T	A G	C T	A C	A G	C T	C T	C C	A A	G G	G G	A G	A G	A G	A G	C T	C T	A C	A G	C T	C C	C T	C T	C T	A G	C T	T T	A G	C T	C T	G T	C T	T T	C T	C T	A G	A C	C T	C T	C T	A G	A G	A G
Polypay	ID250	53.5239	14.6057	2.43428	T T	C T	C T	G G	C C	A A	A G	T T	C C	C T	A G	G T	G G	G G	G G	G G	A A	C C	C C	A C	G G	C C	C C	C T	C T	C T	A G	C C	G T	A G	C C	T T	G T	T T	T T	T T	C T	A G	A C	C C	T T	C C	A G	A G	A G
Polypay	ID251	60.7814	18.6426	3.10711	T T	C T	C T	A G	C C	A A	A G	T T	C C	C C	A G	G G	A G	G G	G G	G G	A A	C C	C C	A C	G G	C C	C T	C C	C C	C C	G G	C C	T T	G G	C C	T T	T T	T T	T T	T T	T T	G G	C C	C C	T T	C C	A A	G G	G G
Polypay	ID252	72.1212	18.1891	3.03151	T T	C C	C T	A G	C C	A A	G G	T T	C C	C T	G G	G T	A G	G G	A G	A G	A G	C C	C C	C C	G G	C C	C T	C T	C T	C T	A G	C C	T T	A G	C T	C T	G T	T T	T T	C T	T T	A G	A C	C T	C T	C T	A G	A G	A G
Polypay	ID254	68.4924	15.3314	2.55524	T T	T T	C T	A G	C C	A A	A G	T T	C C	C C	A G	G G	A G	G G	G G	G G	A A	C C	C C	A C	G G	C C	C T	C C	C C	C C	G G	C C	T T	G G	C C	T T	T T	T T	T T	T T	T T	G G	C C	C C	T T	C C	A A	G G	G G
Polypay	ID255	61.6886	14.8778	2.47964	T T	C T	C T	A G	C C	A A	A G	T T	C C	C C	A G	G G	A G	G G	G G	G G	A A	C C	C C	A C	G G	C C	C T	C C	C C	C C	G G	C C	T T	G G	C C	T T	T T	T T	T T	T T	T T	G G	C C	C C	T T	C C	A A	G G	G G
Polypay	ID256	69.8532	22.226	3.17515	T T	T T	T T	A G	C C	A A	G G	T T	C C	C T	G G	G T	A G	G G	G G	G G	A A	C C	C C	C C	G G	C C	C T	C T	C T	C T	A G	C C	G T	A G	C C	T T	G T	T T	T T	T T	C T	A G	A C	C C	T T	C C	A G	A G	A G
Polypay	ID258	61.235	19.323	2.76043	T T	T T	C T	A G	C C	A A	A G	T T	NA	C C	A G	G G	A G	G G	G G	G G	A A	C C	C C	A C	G G	C C	C T	C C	C C	C C	G G	C C	T T	G G	C C	T T	T T	T T	T T	T T	T T	G G	C C	C C	T T	C C	A A	G G	G G
Polypay	ID259	52.6167	15.0139	2.50232	T T	C C	C T	A G	C C	A A	A G	T T	C C	C C	A G	G G	A G	G G	G G	G G	A A	C C	C C	A C	G G	C C	C T	C C	C C	C C	G G	C C	T T	G G	C C	T T	T T	T T	T T	T T	T T	G G	C C	C C	T T	C C	A A	G G	G G
Polypay	ID260	60.7814	18.2798	2.6114	T T	C T	T T	A A	C T	A C	G G	C T	C T	C C	A G	G G	A G	A G	A G	A G	A G	C T	C T	C C	A G	C T	C T	C T	C T	C T	A G	C T	T T	A G	C T	C T	G T	C T	T T	C T	C T	A G	A C	C T	C T	C T	A G	A G	A G
Polypay	ID262	72.1212	15.6943	3.13886	T T	T T	C C	G G	C C	A A	A A	T T	C C	C C	A A	G G	G G	G G	G G	G G	A A	C C	C C	A A	G G	C C	C C	C C	C C	C C	G G	C C	T T	G G	C C	T T	T T	T T	T T	T T	T T	G G	C C	C C	T T	C C	A A	G G	G G
Polypay	ID263	73.482	19.8673	3.31122	T T	C T	C C	A G	C T	A A	G G	C T	C C	C T	G G	T T	A G	G G	A A	A A	G G	C C	C T	C C	G G	C C	C C	C T	C T	T T	A A	C C	T T	A G	C T	C T	G T	T T	T T	C T	T T	A G	A C	C T	C T	C T	A G	A G	A G
Polypay	ID267	61.235	19.187	2.74099	T T	C C	T T	A A	C C	A A	G G	T T	C C	C C	G G	G G	A A	G G	G G	G G	A A	C C	C C	C C	G G	C C	T T	C C	C C	C C	G G	C C	T T	G G	C C	T T	T T	T T	T T	T T	T T	G G	C C	C C	T T	C C	A A	G G	G G
Polypay	ID268	52.1631	9.75224	2.43806	T T	T T	C C	G G	C C	A A	A A	T T	C C	C C	A A	G G	G G	G G	G G	G G	A A	C C	C C	A A	G G	C C	C C	C C	C C	C C	G G	C C	T T	G G	C C	T T	T T	T T	T T	T T	T T	G G	C C	C C	T T	C C	A A	G G	G G
Polypay	ID269	59.4206	19.3684	2.76691	T T	C T	C C	A G	C T	A A	A G	C T	C C	C C	A G	G T	A G	G G	A G	A G	A G	C C	C T	A C	G G	C C	C C	C C	C C	C T	A G	C C	T T	G G	C C	T T	T T	T T	T T	T T	T T	G G	C C	C C	T T	C C	A A	G G	G G
Polypay	ID270	56.699	15.4675	2.20964	T T	C T	C T	A A	C T	A A	G G	C T	C C	C C	G G	G T	A A	G G	A G	A G	A G	C C	C T	C C	G G	C C	C T	C C	C C	C T	A G	C C	T T	G G	C C	T T	T T	T T	T T	T T	T T	G G	C C	C C	T T	C C	A A	G G	G G
Polypay	ID273	57.6062	13.6985	3.42462	T T	C C	C T	G G	C C	A A	A G	T T	C C	C T	A G	G T	G G	G G	G G	G G	A A	C C	C C	A C	G G	C C	C C	C T	C T	C T	A G	C C	G T	A G	C C	T T	G T	T T	T T	T T	C T	A G	A C	C C	T T	C C	A G	A G	A G
Polypay	ID274	70.3068	26.3084	4.38473	T T	C C	C C	G G	C C	A A	A G	T T	C C	C T	A G	G T	G G	G G	A G	A G	A G	C C	C C	A C	G G	C C	C C	C T	C T	C T	A G	C C	T T	A G	C T	C T	G T	T T	T T	C T	T T	A G	A C	C T	C T	C T	A G	A G	A G
Polypay	ID275	72.5748	24.0404	3.43434	T T	C T	C T	A G	C C	A A	A G	T T	C C	C C	A G	G G	A G	G G	G G	G G	A A	C C	C C	A C	G G	C C	C T	C C	C C	C C	G G	C C	T T	G G	C C	T T	T T	T T	T T	T T	T T	G G	C C	C C	T T	C C	A A	G G	G G
Polypay	ID276	69.3996	7.98323	2.66108	T T	C T	C C	G G	C C	A A	A A	T T	C C	C C	A A	G G	G G	G G	G G	G G	A A	C C	C C	A A	G G	C C	C C	C C	C C	C C	G G	C C	T T	G G	C C	T T	T T	T T	T T	T T	T T	G G	C C	C C	T T	C C	A A	G G	G G
Polypay	ID277	72.1212	19.4591	2.77987	T T	C T	C C	G G	C C	A A	G G	T T	C C	T T	G G	T T	G G	G G	A A	A A	G G	C C	C C	C C	G G	C C	C C	T T	T T	T T	A A	C C	T T	A A	T T	C C	G G	T T	T T	C C	NA	A A	A A	T T	C C	T T	G G	A A	A A
Polypay	ID280	76.6571	18.8241	2.68915	T T	T T	C T	A G	C C	A A	A G	T T	C C	C C	A G	G G	A G	G G	G G	G G	A A	C C	C C	A C	G G	C C	C T	C C	C C	C C	G G	C C	T T	G G	C C	T T	T T	T T	T T	T T	T T	G G	C C	C C	T T	C C	A A	G G	G G
Polypay	ID281	67.5853	10.2058	3.40194	T T	C T	C C	G G	C C	A A	G G	T T	C C	T T	G G	T T	G G	G G	A A	A A	G G	C C	C C	C C	G G	C C	C C	T T	T T	T T	A A	C C	T T	A A	T T	C C	G G	T T	T T	C C	NA	A A	A A	T T	C C	T T	G G	A A	A A
Polypay	ID282	60.3278	7.39356	1.84839	T T	C T	C C	G G	C C	A A	A A	T T	C C	C C	A A	G G	G G	G G	G G	G G	A A	C C	C C	A A	G G	C C	C C	C C	C C	C C	G G	C C	T T	G G	C C	T T	T T	T T	T T	T T	T T	G G	C C	C C	T T	C C	A A	G G	G G
Polypay	ID285	71.6676	20.457	2.92243	T T	C T	C T	A G	C C	A A	A G	T T	NA	C C	A G	G G	A G	G G	G G	G G	A A	C C	C C	A C	G G	C C	C T	C C	C C	C C	G G	C C	T T	G G	C C	T T	T T	T T	T T	T T	T T	G G	C C	C C	T T	C C	A A	G G	G G
Polypay	ID286	78.0179	11.7934	2.94835	T T	C T	C T	A G	C C	A A	A G	T T	C C	C C	A G	G G	A G	G G	G G	G G	A A	C C	C C	A C	G G	C C	C T	C C	C C	C C	G G	C C	T T	G G	C C	T T	T T	T T	T T	T T	T T	G G	C C	C C	T T	C C	A A	G G	G G
Polypay	ID288	70.3068	22.6796	3.23995	T T	C C	C C	G G	C C	A A	A A	T T	C C	C C	A A	G G	G G	G G	G G	G G	A A	C C	C C	A A	G G	C C	C C	C C	C C	C C	G G	C C	T T	G G	C C	T T	T T	T T	T T	T T	T T	G G	C C	C C	T T	C C	A A	G G	G G
Polypay	ID293	66.2245	16.42	2.34572	T T	NA	C C	G G	C C	A A	A G	T T	C C	C T	A G	G T	G G	G G	A G	A G	A G	C C	C C	A C	G G	C C	C C	C T	C T	C T	A G	C C	T T	A G	C T	C T	G T	T T	T T	C T	T T	A G	A C	C T	C T	C T	A G	A G	A G
Polypay	ID294	48.0808	13.0181	2.60362	T T	T T	C C	A G	C T	A A	A G	C T	C C	C C	A G	G T	A G	G G	A G	A G	A G	C C	C T	A C	G G	C C	C C	C C	C C	C T	A G	C C	T T	G G	C C	T T	T T	T T	T T	T T	T T	G G	C C	C C	T T	C C	A A	G G	G G
Polypay	ID295	66.6781	26.1269	3.73242	T T	C C	C T	A G	C C	A A	A G	T T	C C	C C	A G	G G	A G	G G	G G	G G	A A	C C	C C	A C	G G	C C	C T	C C	C C	C C	G G	C C	T T	G G	C C	T T	T T	T T	T T	T T	T T	G G	C C	C C	T T	C C	A A	G G	G G
Polypay	ID297	53.0703	13.3356	2.2226	T T	NA	T T	A A	C C	A A	G G	T T	C C	C C	G G	G G	A A	G G	G G	G G	A A	C C	C C	C C	G G	C C	T T	C C	C C	C C	G G	C C	T T	G G	C C	T T	T T	T T	T T	T T	T T	G G	C C	C C	T T	C C	A A	G G	G G
Polypay	ID300	73.0284	19.7766	3.2961	T T	C T	C C	G G	C C	A A	A A	T T	C C	C C	A A	G G	G G	G G	G G	G G	A A	C C	C C	A A	G G	C C	C C	C C	C C	C C	G G	C C	T T	G G	C C	T T	T T	T T	T T	T T	T T	G G	C C	C C	T T	C C	A A	G G	G G
Polypay	ID305	74.8427	14.8325	2.96649	T T	C T	C T	A G	C C	A A	A G	T T	C C	C C	A G	G G	A G	G G	G G	G G	A A	C C	C C	A C	G G	C C	C T	C C	C C	C C	G G	C C	T T	G G	C C	T T	T T	T T	T T	T T	T T	G G	C C	C C	T T	C C	A A	G G	G G
Polypay	ID306	58.5134	17.5087	3.50173	T T	C T	C T	A G	C C	A A	A G	T T	C C	C C	A G	G G	A G	G G	G G	G G	A A	C C	C C	A C	G G	C C	C T	C C	C C	C C	G G	C C	T T	G G	C C	T T	T T	T T	T T	T T	T T	G G	C C	C C	T T	C C	A A	G G	G G
Polypay	ID310	74.8427	14.9685	2.99371	T T	C T	C C	G G	C C	A A	A A	T T	C C	C C	A A	G G	G G	G G	G G	G G	A A	C C	C C	A A	G G	C C	C C	C C	C C	C C	G G	C C	T T	G G	C C	T T	T T	T T	T T	T T	T T	G G	C C	C C	T T	C C	A A	G G	G G
Polypay	ID311	56.699	10.9769	2.74423	T T	C C	C T	A G	C C	A A	A G	T T	C C	C C	A G	G G	A G	G G	G G	G G	A A	C C	C C	A C	G G	C C	C T	C C	C C	C C	G G	C C	T T	G G	C C	T T	T T	T T	T T	T T	T T	G G	C C	C C	T T	C C	A A	G G	G G
Polypay	ID312	77.5643	22.0446	4.40892	T T	C T	C T	A G	C C	A A	A G	T T	C C	C C	A G	G G	A G	G G	G G	G G	A A	C C	C C	A C	G G	C C	C T	C C	C C	C C	G G	C C	T T	G G	C C	T T	T T	T T	T T	T T	T T	G G	C C	C C	T T	C C	A A	G G	G G
Polypay	ID313	65.7709	9.43472	3.14491	T T	C T	C T	A G	C C	A A	G G	T T	C C	C T	G G	G T	A G	G G	A G	A G	A G	C C	C C	C C	G G	C C	C T	C T	C T	C T	A G	C C	T T	A G	C T	C T	G T	T T	T T	C T	T T	A G	A C	C T	C T	C T	A G	A G	A G
Polypay	ID316	75.2963	20.4117	4.08233	T T	T T	C C	A G	C T	A A	A G	C T	C C	C C	A G	G T	A G	G G	A G	A G	A G	C C	C T	A C	G G	C C	C C	C C	C C	C T	A G	C C	T T	G G	C C	T T	T T	T T	T T	T T	T T	G G	C C	C C	T T	C C	A A	G G	G G
Polypay	ID317	80.7394	11.9748	3.99161	T T	C T	C T	A G	C C	A A	A G	T T	C C	C C	A G	G G	A G	G G	G G	G G	A A	C C	C C	A C	G G	C C	C T	C C	C C	C C	G G	C C	T T	G G	C C	T T	T T	T T	T T	T T	T T	G G	C C	C C	T T	C C	A A	G G	G G
Polypay	ID318	67.1317	8.16466	2.72155	T T	T T	C C	G G	C C	A A	A A	T T	C C	C C	A A	G G	G G	G G	G G	G G	A A	C C	C C	A A	G G	C C	C C	C C	C C	C C	G G	C C	T T	G G	C C	T T	T T	T T	T T	T T	T T	G G	C C	C C	T T	C C	A A	G G	G G
Polypay	ID322	59.8742	10.8862	3.62874	T T	T T	C T	A G	C C	A A	G G	T T	C C	C T	G G	G T	A G	G G	A G	A G	A G	C C	C C	C C	G G	C C	C T	C T	C T	C T	A G	C C	T T	A G	C T	C T	G T	T T	T T	C T	T T	A G	A C	C T	C T	C T	A G	A G	A G
Polypay	ID323	72.1212	10.4326	3.47754	T T	T T	C T	A G	C C	A A	A G	T T	C C	C C	A G	G G	A G	G G	G G	G G	A A	C C	C C	A C	G G	C C	C T	C C	C C	C C	G G	C C	T T	G G	C C	T T	T T	T T	T T	T T	T T	G G	C C	C C	T T	C C	A A	G G	G G
Polypay	ID328	72.5748	22.4075	3.20107	T T	C T	C T	A G	C C	A A	A G	T T	C C	C C	A G	G G	A G	G G	G G	G G	A A	C C	C C	A C	G G	C C	C T	C C	C C	C C	G G	C C	T T	G G	C C	T T	T T	T T	T T	T T	T T	G G	C C	C C	T T	C C	A A	G G	G G
Polypay	ID330	66.6781	22.4075	3.20107	T T	C T	C T	A G	C C	A A	G G	T T	C C	C T	G G	G T	A G	G G	A G	A G	A G	C C	C C	C C	G G	C C	C T	C T	C T	C T	A G	C C	T T	A G	C T	C T	G T	T T	T T	C T	T T	A G	A C	C T	C T	C T	A G	A G	A G
Polypay	ID331	47.6272	18.4612	2.63732	T T	C T	C C	G G	C C	A A	A G	T T	C C	C T	A G	G T	G G	G G	A G	A G	A G	C C	C C	A C	G G	C C	C C	C T	C T	C T	A G	C C	T T	A G	C T	C T	G T	T T	T T	C T	T T	A G	A C	C T	C T	C T	A G	A G	A G
Polypay	ID332	59.8742	19.1416	2.73451	T T	C C	C C	A G	C T	A A	A G	C T	C C	C C	A G	G T	A G	G G	A G	A G	A G	C C	C T	A C	G G	C C	C C	C C	C C	C T	A G	C C	T T	G G	C C	T T	T T	T T	T T	T T	T T	G G	C C	C C	T T	C C	A A	G G	G G
Polypay	ID335	66.2245	16.1932	3.23865	T T	C T	C T	A G	C C	A A	A G	T T	C C	C C	A G	G G	A G	G G	G G	G G	A A	C C	C C	A C	G G	C C	C T	C C	C C	C C	G G	C C	T T	G G	C C	T T	T T	T T	T T	T T	T T	G G	C C	C C	T T	C C	A A	G G	G G
Polypay	ID336	78.9251	18.1437	3.62874	T T	C T	C T	A G	C T	A C	A G	C T	C T	C C	A A	G G	G G	A G	A G	A G	A G	C T	C T	A C	A G	C T	C C	C T	C T	C T	A G	C T	T T	A G	C T	C T	G T	C T	T T	C T	C T	A G	A C	C T	C T	C T	A G	A G	A G
Polypay	ID339	83.9146	22.226	3.70434	T T	C T	C T	A G	C C	A A	A G	T T	C C	C C	A G	G G	A G	G G	G G	G G	A A	C C	C C	A C	G G	C C	C T	C C	C C	C C	G G	C C	T T	G G	C C	T T	T T	T T	T T	T T	T T	G G	C C	C C	T T	C C	A A	G G	G G
Polypay	ID340	53.0703	14.2428	3.5607	T T	NA	C C	G G	C C	A A	A G	T T	C C	C T	A G	G T	G G	G G	A G	A G	A G	C C	C C	A C	G G	C C	C C	C T	C T	C T	A G	C C	T T	A G	C T	C T	G T	T T	T T	C T	T T	A G	A C	C T	C T	C T	A G	A G	A G
Polypay	ID342	53.9775	16.9644	3.39287	T T	C T	C T	A G	C C	A A	G G	T T	C C	C T	G G	G T	A G	G G	A G	A G	A G	C C	C C	C C	G G	C C	C T	C T	C T	C T	A G	C C	T T	A G	C T	C T	G T	T T	T T	C T	T T	A G	A C	C T	C T	C T	A G	A G	A G
Polypay	ID344	47.1736	6.44101	3.22051	T T	C T	C C	G G	C C	A A	A G	T T	C C	C T	A G	G T	G G	G G	A G	A G	A G	C C	C C	A C	G G	C C	C C	C T	C T	C T	A G	C C	T T	A G	C T	C T	G T	T T	T T	C T	T T	A G	A C	C T	C T	C T	A G	A G	A G
Polypay	ID345	62.5957	12.7006	2.54012	T T	C C	C C	G G	C C	A A	A A	T T	C C	C C	A A	G G	G G	G G	G G	G G	A A	C C	C C	A A	G G	C C	C C	C C	C C	C C	G G	C C	T T	G G	C C	T T	T T	T T	T T	T T	T T	G G	C C	C C	T T	C C	A A	G G	G G
Polypay	ID346	64.8637	16.5108	2.75179	T T	C C	C T	A G	C C	A A	A G	T T	C C	C C	A G	G G	A G	G G	G G	G G	A A	C C	C C	A C	G G	C C	C T	C C	C C	C C	G G	C C	T T	G G	C C	T T	T T	T T	T T	T T	T T	G G	C C	C C	T T	C C	A A	G G	G G
Polypay	ID347	68.0389	13.7892	3.4473	T T	C T	C T	A A	T T	A C	G G	C C	C T	C C	A G	G T	A G	A G	A A	A A	G G	C T	T T	C C	A G	C T	C C	C T	C T	T T	A A	C T	T T	A G	C T	C T	G T	C T	T T	C T	C T	A G	A C	C T	C T	C T	A G	A G	A G
Polypay	ID348	68.946	11.7027	2.92567	T T	T T	C T	A G	C C	A A	A G	T T	C C	C C	A G	G G	A G	G G	G G	G G	A A	C C	C C	A C	G G	C C	C T	C C	C C	C C	G G	C C	T T	G G	C C	T T	T T	T T	T T	T T	T T	G G	C C	C C	T T	C C	A A	G G	G G
Polypay	ID352	71.214	20.4117	4.08233	T T	C T	C C	G G	C C	A A	A A	T T	C C	C C	A A	G G	G G	G G	G G	G G	A A	C C	C C	A A	G G	C C	C C	C C	C C	C C	G G	C C	T T	G G	C C	T T	T T	T T	T T	T T	T T	G G	C C	C C	T T	C C	A A	G G	G G
Polypay	ID353	68.0389	4.26377	2.13188	T T	C T	C T	A G	C T	A C	A G	C T	C T	C C	A A	G G	G G	A G	A G	A G	A G	C T	C T	A C	A G	C T	C C	C T	C T	C T	A G	C T	T T	A G	C T	C T	G T	C T	T T	C T	C T	A G	A C	C T	C T	C T	A G	A G	A G
Polypay	ID356	76.2035	11.2491	2.24982	T T	C C	T T	A A	C T	A C	G G	C T	C T	C C	A G	G G	A G	A G	A G	A G	A G	C T	C T	C C	A G	C T	C T	C T	C T	C T	A G	C T	T T	A G	C T	C T	G T	C T	T T	C T	C T	A G	A C	C T	C T	C T	A G	A G	A G
Polypay	ID358	92.9864	8.79969	2.93323	T T	NA	C C	G G	C C	A A	A A	T T	C C	C C	A A	G G	G G	G G	G G	G G	A A	C C	C C	A A	G G	C C	C C	C C	C C	C C	G G	C C	T T	G G	C C	T T	T T	T T	T T	T T	T T	G G	C C	C C	T T	C C	A A	G G	G G
Polypay	ID359	70.3068	11.5212	2.88031	T T	C T	T T	A A	C C	A A	G G	T T	C C	C C	G G	G G	A A	G G	G G	G G	A A	C C	C C	C C	G G	C C	T T	C C	C C	C C	G G	C C	T T	G G	C C	T T	T T	T T	T T	T T	T T	G G	C C	C C	T T	C C	A A	G G	G G
Polypay	ID361	67.1317	10.4326	2.60816	T T	C T	C T	A G	C T	A C	A G	C T	C T	C C	A A	G G	G G	A G	A G	A G	A G	C T	C T	A C	A G	C T	C C	C T	C T	C T	A G	C T	T T	A G	C T	C T	G T	C T	T T	C T	C T	A G	A C	C T	C T	C T	A G	A G	A G
Polypay	ID363	58.967	7.80179	2.6006	T T	C C	C T	A G	C C	A A	A G	T T	C C	C C	A G	G G	A G	G G	G G	G G	A A	C C	C C	A C	G G	C C	C T	C C	C C	C C	G G	C C	T T	G G	C C	T T	T T	T T	T T	T T	T T	G G	C C	C C	T T	C C	A A	G G	G G
Polypay	ID366	74.3891	6.62245	3.31122	T T	C T	T T	A G	C C	A A	G G	T T	C C	C T	G G	G T	A G	G G	G G	G G	A A	C C	C C	C C	G G	C C	C T	C T	C T	C T	A G	C C	G T	A G	C C	T T	G T	T T	T T	T T	C T	A G	A C	C C	T T	C C	A G	A G	A G
Polypay	ID367	87.5433	25.2197	5.04395	T T	C C	T T	A A	C C	A A	G G	T T	C C	C C	G G	G G	A A	G G	G G	G G	A A	C C	C C	C C	G G	C C	T T	C C	C C	C C	G G	C C	T T	G G	C C	T T	T T	T T	T T	T T	T T	G G	C C	C C	T T	C C	A A	G G	G G
Polypay	ID370	65.3173	9.43472	2.35868	T T	C C	C T	A G	C C	A A	A G	T T	C C	C C	A G	G G	A G	G G	G G	G G	A A	C C	C C	A C	G G	C C	C T	C C	C C	C C	G G	C C	T T	G G	C C	T T	T T	T T	T T	T T	T T	G G	C C	C C	T T	C C	A A	G G	G G
Polypay	ID372	71.6676	17.6901	3.53802	T T	C T	C T	A G	C C	A A	A G	T T	C C	C C	A G	G G	A G	G G	G G	G G	A A	C C	C C	A C	G G	C C	C T	C C	C C	C C	G G	C C	T T	G G	C C	T T	T T	T T	T T	T T	T T	G G	C C	C C	T T	C C	A A	G G	G G
Polypay	ID374	71.214	9.43472	3.14491	T T	C C	C C	G G	C C	A A	A A	T T	C C	C C	A A	G G	G G	G G	G G	G G	A A	C C	C C	A A	G G	C C	C C	C C	C C	C C	G G	C C	T T	G G	C C	T T	T T	T T	T T	T T	T T	G G	C C	C C	T T	C C	A A	G G	G G
Polypay	ID375	99.7903	16.3293	3.26587	T T	C T	T T	A A	C T	A C	G G	C T	C T	C C	A G	G G	A G	A G	A G	A G	A G	C T	C T	C C	A G	C T	C T	C T	C T	C T	A G	C T	T T	A G	C T	C T	G T	C T	T T	C T	C T	A G	A C	C T	C T	C T	A G	A G	A G
Polypay	ID376	62.1422	10.4326	3.47754	T T	C T	T T	A A	C C	A A	G G	T T	C C	C C	G G	G G	A A	G G	G G	G G	A A	C C	C C	C C	G G	C C	T T	C C	C C	C C	G G	C C	T T	G G	C C	T T	T T	T T	T T	T T	T T	G G	C C	C C	T T	C C	A A	G G	G G
Polypay	ID377	73.0284	15.2407	3.04814	T T	NA	C T	A G	C T	A C	A G	C T	C T	C C	A A	G G	G G	A G	A G	A G	A G	C T	C T	A C	A G	C T	C C	C T	C T	C T	A G	C T	T T	A G	C T	C T	G T	C T	T T	C T	C T	A G	A C	C T	C T	C T	A G	A G	A G
Polypay	ID379	63.0493	15.3314	3.06628	T T	C T	C T	A G	C T	A C	A G	C T	C T	C C	A A	G G	G G	A G	A G	A G	A G	C T	C T	A C	A G	C T	C C	C T	C T	C T	A G	C T	T T	A G	C T	C T	G T	C T	T T	C T	C T	A G	A C	C T	C T	C T	A G	A G	A G
Polypay	ID380	77.5643	15.6943	3.13886	T T	C T	C C	G G	C C	A A	A G	T T	C C	C T	A G	G T	G G	G G	A G	A G	A G	C C	C C	A C	G G	C C	C C	C T	C T	C T	A G	C C	T T	A G	C T	C T	G T	T T	T T	C T	T T	A G	A C	C T	C T	C T	A G	A G	A G
Polypay	ID381	85.729	17.5994	3.51988	T T	C C	C C	G G	C C	A A	A A	T T	C C	C C	A A	G G	G G	G G	G G	G G	A A	C C	C C	A A	G G	C C	C C	C C	C C	C C	G G	C C	T T	G G	C C	T T	T T	T T	T T	T T	T T	G G	C C	C C	T T	C C	A A	G G	G G
Polypay	ID382	73.0284	17.5087	3.50173	T T	C T	C T	A A	C T	A A	G G	C T	C C	C C	G G	G T	A A	G G	A G	A G	A G	C C	C T	C C	G G	C C	C T	C C	C C	C T	A G	C C	T T	G G	C C	T T	T T	T T	T T	T T	T T	G G	C C	C C	T T	C C	A A	G G	G G
Polypay	ID383	68.4924	16.6922	4.17305	T T	C C	T T	A A	C C	A A	G G	T T	C C	C C	G G	G G	A A	G G	G G	G G	A A	C C	C C	C C	G G	C C	T T	C C	C C	C C	G G	C C	T T	G G	C C	T T	T T	T T	T T	T T	T T	G G	C C	C C	T T	C C	A A	G G	G G
Polypay	ID384	58.5134	13.5171	3.37926	T T	C T	C T	A G	C C	A A	A G	T T	C C	C C	A G	G G	A G	G G	G G	G G	A A	C C	C C	A C	G G	C C	C T	C C	C C	C C	G G	C C	T T	G G	C C	T T	T T	T T	T T	T T	T T	G G	C C	C C	T T	C C	A A	G G	G G
Polypay	ID385	73.9356	19.1416	3.19027	T T	C T	T T	A A	C C	A A	G G	T T	C C	C C	G G	G G	A A	G G	G G	G G	A A	C C	C C	C C	G G	C C	T T	C C	C C	C C	G G	C C	T T	G G	C C	T T	T T	T T	T T	T T	T T	G G	C C	C C	T T	C C	A A	G G	G G
Polypay	ID386	69.8532	21.9539	3.65898	T T	C C	T T	A A	C C	A A	G G	T T	C C	C C	G G	G G	A A	G G	G G	G G	A A	C C	C C	C C	G G	C C	T T	C C	C C	C C	G G	C C	T T	G G	C C	T T	T T	T T	T T	T T	T T	G G	C C	C C	T T	C C	A A	G G	G G
Polypay	ID387	66.2245	20.8652	3.47754	T T	T T	T T	A A	C C	A A	G G	T T	C C	C C	G G	G G	A A	G G	G G	G G	A A	C C	C C	C C	G G	C C	T T	C C	C C	C C	G G	C C	T T	G G	C C	T T	T T	T T	T T	T T	T T	G G	C C	C C	T T	C C	A A	G G	G G
Polypay	ID388	63.9565	15.15	3.03	T T	C T	C T	A G	C C	A A	A G	T T	C C	C C	A G	G G	A G	G G	G G	G G	A A	C C	C C	A C	G G	C C	C T	C C	C C	C C	G G	C C	T T	G G	C C	T T	T T	T T	T T	T T	T T	G G	C C	C C	T T	C C	A A	G G	G G
Polypay	ID389	66.2245	17.7808	2.96347	T T	C C	C T	A G	C C	A A	A G	T T	C C	C C	A G	G G	A G	G G	G G	G G	A A	C C	C C	A C	G G	C C	C T	C C	C C	C C	G G	C C	T T	G G	C C	T T	T T	T T	T T	T T	T T	G G	C C	C C	T T	C C	A A	G G	G G
Polypay	ID391	61.6886	13.3356	2.66712	T T	C T	C C	A G	C T	A A	A G	C T	C C	C C	A G	G T	A G	G G	A G	A G	A G	C C	C T	A C	G G	C C	C C	C C	C C	C T	A G	C C	T T	G G	C C	T T	T T	T T	T T	T T	T T	G G	C C	C C	T T	C C	A A	G G	G G
Polypay	ID392	46.2664	6.25957	2.08652	T T	C T	C T	A G	C C	A A	A G	T T	C C	C C	A G	G G	A G	G G	G G	G G	A A	C C	C C	A C	G G	C C	C T	C C	C C	C C	G G	C C	T T	G G	C C	T T	T T	T T	T T	T T	T T	G G	C C	C C	T T	C C	A A	G G	G G
Polypay	ID394	60.7814	19.7766	3.95533	T T	C C	C C	G G	C C	A A	A A	T T	C C	C C	A A	G G	G G	G G	G G	G G	A A	C C	C C	A A	G G	C C	C C	C C	C C	C C	G G	C C	T T	G G	C C	T T	T T	T T	T T	T T	T T	G G	C C	C C	T T	C C	A A	G G	G G
Polypay	ID398	74.3891	14.7871	2.95742	T T	C T	C C	A G	C T	A A	A G	C T	C C	C C	A G	G T	A G	G G	A G	A G	A G	C C	C T	A C	G G	C C	C C	C C	C C	C T	A G	C C	T T	G G	C C	T T	T T	T T	T T	T T	T T	G G	C C	C C	T T	C C	A A	G G	G G
Polypay	ID400	76.6571	22.0446	3.6741	T T	C C	T T	A A	C C	A A	G G	T T	C C	C C	G G	G G	A A	G G	G G	G G	A A	C C	C C	C C	G G	C C	T T	C C	C C	C C	G G	C C	T T	G G	C C	T T	T T	T T	T T	T T	T T	G G	C C	C C	T T	C C	A A	G G	G G
Polypay	ID401	76.6571	4.80808	2.40404	T T	C T	C T	A G	C C	A A	A G	T T	C C	C C	A G	G G	A G	G G	G G	G G	A A	C C	C C	A C	G G	C C	C T	C C	C C	C C	G G	C C	T T	G G	C C	T T	T T	T T	T T	T T	T T	G G	C C	C C	T T	C C	A A	G G	G G
Polypay	ID402	60.7814	10.9769	3.65898	T T	C T	C T	A G	C T	A C	A G	C T	C T	C C	A A	G G	G G	A G	A G	A G	A G	C T	C T	A C	A G	C T	C C	C T	C T	C T	A G	C T	T T	A G	C T	C T	G T	C T	T T	C T	C T	A G	A C	C T	C T	C T	A G	A G	A G
Polypay	ID403	76.2035	16.5561	2.75935	T T	C C	C T	A A	C T	A A	G G	C T	C C	C C	G G	G T	A A	G G	A G	A G	A G	C C	C T	C C	G G	C C	C T	C C	C C	C T	A G	C C	T T	G G	C C	T T	T T	T T	T T	T T	T T	G G	C C	C C	T T	C C	A A	G G	G G
Polypay	ID404	63.5029	7.62035	2.54012	T T	C T	C C	G G	C C	A A	A G	T T	C C	C T	A G	G T	G G	G G	A G	A G	A G	C C	C C	A C	G G	C C	C C	C T	C T	C T	A G	C C	T T	A G	C T	C T	G T	T T	T T	C T	T T	A G	A C	C T	C T	C T	A G	A G	A G
Polypay	ID405	65.7709	18.5066	3.08443	T T	T T	C C	G G	C C	A A	A A	T T	C C	C C	A A	G G	G G	G G	G G	G G	A A	C C	C C	A A	G G	C C	C C	C C	C C	C C	G G	C C	T T	G G	C C	T T	T T	T T	T T	T T	T T	G G	C C	C C	T T	C C	A A	G G	G G
Polypay	ID406	58.967	9.07185	3.02395	T T	T T	C T	A G	C C	A A	A G	T T	C C	C C	A G	G G	A G	G G	G G	G G	A A	C C	C C	A C	G G	C C	C T	C C	C C	C C	G G	C C	T T	G G	C C	T T	T T	T T	T T	T T	T T	G G	C C	C C	T T	C C	A A	G G	G G
Polypay	ID409	74.3891	13.4263	3.35658	T T	C T	C C	G G	C C	A A	A G	T T	C C	C T	A G	G T	G G	G G	A G	A G	A G	C C	C C	A C	G G	C C	C C	C T	C T	C T	A G	C C	T T	A G	C T	C T	G T	T T	T T	C T	T T	A G	A C	C T	C T	C T	A G	A G	A G
Polypay	ID410	70.3068	8.70897	2.90299	T T	C C	C C	A G	C T	A A	A G	C T	C C	C C	A G	G T	A G	G G	A G	A G	A G	C C	C T	A C	G G	C C	C C	C C	C C	C T	A G	C C	T T	G G	C C	T T	T T	T T	T T	T T	T T	G G	C C	C C	T T	C C	A A	G G	G G
Polypay	ID412	63.9565	14.9685	3.74214	T T	C C	C C	G G	C C	A A	A A	T T	C C	C C	A A	G G	G G	G G	G G	G G	A A	C C	C C	A A	G G	C C	C C	C C	C C	C C	G G	C C	T T	G G	C C	T T	T T	T T	T T	T T	T T	G G	C C	C C	T T	C C	A A	G G	G G
Polypay	ID414	60.7814	6.71317	2.23772	T T	C T	C T	A G	C C	A A	A G	T T	C C	C C	A G	G G	A G	G G	G G	G G	A A	C C	C C	A C	G G	C C	C T	C C	C C	C C	G G	C C	T T	G G	C C	T T	T T	T T	T T	T T	T T	G G	C C	C C	T T	C C	A A	G G	G G
Polypay	ID415	70.7604	16.8736	3.37473	T T	NA	C T	A G	C T	A C	G G	C T	C T	C T	A G	G T	G G	A G	A A	A A	G G	C T	C T	C C	A G	C T	C C	T T	T T	T T	A A	C T	T T	A A	T T	C C	G G	C T	T T	C C	C C	A A	A A	T T	C C	T T	G G	A A	A A
Polypay	ID416	65.7709	9.43472	3.14491	T T	C C	C C	G G	C C	A A	A A	T T	C C	C C	A A	G G	G G	G G	G G	G G	A A	C C	C C	A A	G G	C C	C C	C C	C C	C C	G G	C C	T T	G G	C C	T T	T T	T T	T T	T T	T T	G G	C C	C C	T T	C C	A A	G G	G G
Polypay	ID420	81.6466	7.3482	3.6741	T T	C C	C C	G G	C C	A A	A A	T T	C C	C C	A A	G G	G G	G G	G G	G G	A A	C C	C C	A A	G G	C C	C C	C C	C C	C C	G G	C C	T T	G G	C C	T T	T T	T T	T T	T T	T T	G G	C C	C C	T T	C C	A A	G G	G G
Polypay	ID428	61.6886	10.2512	3.41706	T T	C T	C T	A G	C C	A A	G G	T T	C C	C T	G G	G T	A G	G G	A G	A G	A G	C C	C C	C C	G G	C C	C T	C T	C T	C T	A G	C C	T T	A G	C T	C T	G T	T T	T T	C T	T T	A G	A C	C T	C T	C T	A G	A G	A G
Polypay	ID429	73.482	11.7934	3.93113	T T	T T	C T	A G	C C	A A	A G	T T	C C	C C	A G	G G	A G	G G	G G	G G	A A	C C	C C	A C	G G	C C	C T	C C	C C	C C	G G	C C	T T	G G	C C	T T	T T	T T	T T	T T	T T	G G	C C	C C	T T	C C	A A	G G	G G
Polypay	ID430	79.8323	20.6838	3.4473	T T	C C	C C	G G	C C	A A	A G	T T	C C	C T	A G	G T	G G	G G	A G	A G	A G	C C	C C	A C	G G	C C	C C	C T	C T	C T	A G	C C	T T	A G	C T	C T	G T	T T	T T	C T	T T	A G	A C	C T	C T	C T	A G	A G	A G
Polypay	ID431	65.7709	13.9706	2.79413	T T	C T	C T	A G	C T	A C	A G	C T	C T	C C	A A	G G	G G	A G	A G	A G	A G	C T	C T	A C	A G	C T	C C	C T	C T	C T	A G	C T	T T	A G	C T	C T	G T	C T	T T	C T	C T	A G	A C	C T	C T	C T	A G	A G	A G
Polypay	ID433	62.5957	18.688	2.66972	T T	C T	C T	A G	C T	A C	A G	C T	C T	C C	A A	G G	G G	A G	A G	A G	A G	C T	C T	A C	A G	C T	C C	C T	C T	C T	A G	C T	T T	A G	C T	C T	G T	C T	T T	C T	C T	A G	A C	C T	C T	C T	A G	A G	A G
Polypay	ID435	75.7499	22.226	3.17515	T T	C C	T T	A A	C C	A A	G G	T T	C C	C C	G G	G G	A A	G G	G G	G G	A A	C C	C C	C C	G G	C C	T T	C C	C C	C C	G G	C C	T T	G G	C C	T T	T T	T T	T T	T T	T T	G G	C C	C C	T T	C C	A A	G G	G G
Polypay	ID436	63.9565	20.0488	3.34146	T T	C T	C C	G G	C C	A A	A A	T T	C C	C C	A A	G G	G G	G G	G G	G G	A A	C C	C C	A A	G G	C C	C C	C C	C C	C C	G G	C C	T T	G G	C C	T T	T T	T T	T T	T T	T T	G G	C C	C C	T T	C C	A A	G G	G G
Polypay	ID438	70.3068	12.6099	3.15247	T T	C T	C T	A A	C T	A A	G G	C T	C C	C C	G G	G T	A A	G G	A G	A G	A G	C C	C T	C C	G G	C C	C T	C C	C C	C T	A G	C C	T T	G G	C C	T T	T T	T T	T T	T T	T T	G G	C C	C C	T T	C C	A A	G G	G G
Polypay	ID442	61.235	25.9455	3.7065	T T	NA	C C	G G	C C	A A	A A	T T	C C	C C	A A	G G	G G	G G	G G	G G	A A	C C	C C	A A	G G	C C	C C	C C	C C	C C	G G	C C	T T	G G	C C	T T	T T	T T	T T	T T	T T	G G	C C	C C	T T	C C	A A	G G	G G
Polypay	ID443	58.0598	22.7703	3.25291	T T	C T	C T	A G	C C	A A	A G	T T	C C	C C	A G	G G	A G	G G	G G	G G	A A	C C	C C	A C	G G	C C	C T	C C	C C	C C	G G	C C	T T	G G	C C	T T	T T	T T	T T	T T	T T	G G	C C	C C	T T	C C	A A	G G	G G
Polypay	ID445	71.214	19.0055	2.71507	T T	C T	T T	A A	C C	A A	G G	T T	C C	C C	G G	G G	A A	G G	G G	G G	A A	C C	C C	C C	G G	C C	T T	C C	C C	C C	G G	C C	T T	G G	C C	T T	T T	T T	T T	T T	T T	G G	C C	C C	T T	C C	A A	G G	G G
Polypay	ID446	71.214	21.6817	3.61362	T T	C T	T T	A A	C T	A C	G G	C T	C T	C C	A G	G G	A G	A G	A G	A G	A G	C T	C T	C C	A G	C T	C T	C T	C T	C T	A G	C T	T T	A G	C T	C T	G T	C T	T T	C T	C T	A G	A C	C T	C T	C T	A G	A G	A G
Polypay	ID448	86.1826	23.859	3.40842	T T	C T	C C	G G	C C	A A	A A	T T	C C	C C	A A	G G	G G	G G	G G	G G	A A	C C	C C	A A	G G	C C	C C	C C	C C	C C	G G	C C	T T	G G	C C	T T	T T	T T	T T	T T	T T	G G	C C	C C	T T	C C	A A	G G	G G
Polypay	ID450	59.8742	19.6859	3.28098	T T	C T	C T	A G	C T	A C	A G	C T	C T	C C	A A	G G	G G	A G	A G	A G	A G	C T	C T	A C	A G	C T	C C	C T	C T	C T	A G	C T	T T	A G	C T	C T	G T	C T	T T	C T	C T	A G	A C	C T	C T	C T	A G	A G	A G
Polypay	ID452	68.4924	21.1374	3.01963	T T	C T	C C	G G	C C	A A	A G	T T	C C	C T	A G	G T	G G	G G	A G	A G	A G	C C	C C	A C	G G	C C	C C	C T	C T	C T	A G	C C	T T	A G	C T	C T	G T	T T	T T	C T	T T	A G	A C	C T	C T	C T	A G	A G	A G
Polypay	ID453	70.7604	17.8715	2.97859	T T	T T	T T	A A	C C	A A	G G	T T	C C	C C	G G	G G	A A	G G	G G	G G	A A	C C	C C	C C	G G	C C	T T	C C	C C	C C	G G	C C	T T	G G	C C	T T	T T	T T	T T	T T	T T	G G	C C	C C	T T	C C	A A	G G	G G
Polypay	ID454	70.3068	15.8304	2.6384	T T	C T	C C	G G	C C	A A	A G	T T	C C	C T	A G	G T	G G	G G	A G	A G	A G	C C	C C	A C	G G	C C	C C	C T	C T	C T	A G	C C	T T	A G	C T	C T	G T	T T	T T	C T	T T	A G	A C	C T	C T	C T	A G	A G	A G
Polypay	ID455	67.5853	23.36	3.33714	T T	C T	C T	A G	C T	A C	A G	C T	C T	C C	A A	G G	G G	A G	A G	A G	A G	C T	C T	A C	A G	C T	C C	C T	C T	C T	A G	C T	T T	A G	C T	C T	G T	C T	T T	C T	C T	A G	A C	C T	C T	C T	A G	A G	A G
Polypay	ID458	53.5239	15.6036	3.90089	T T	C T	T T	A A	C C	A A	G G	T T	C C	C C	G G	G G	A A	G G	G G	G G	A A	C C	C C	C C	G G	C C	T T	C C	C C	C C	G G	C C	T T	G G	C C	T T	T T	T T	T T	T T	T T	G G	C C	C C	T T	C C	A A	G G	G G
Polypay	ID459	76.6571	24.0404	3.43434	T T	T T	C T	A G	C C	A A	A G	T T	C C	C C	A G	G G	A G	G G	G G	G G	A A	C C	C C	A C	G G	C C	C C	C C	C C	C C	G G	C C	T T	G G	C C	T T	T T	T T	T T	T T	T T	G G	C C	C C	T T	C C	A A	G G	G G
Polypay	ID462	75.2963	26.1269	4.35449	T T	C T	C T	A G	C C	A A	A G	T T	C C	C C	A G	G G	A G	G G	G G	G G	A A	C C	C C	A C	G G	C C	C T	C C	C C	C C	G G	C C	T T	G G	C C	T T	T T	T T	T T	T T	T T	G G	C C	C C	T T	C C	A A	G G	G G
Polypay	ID511	56.699	13.2903	3.32256	T T	C T	C T	G G	C C	A A	A G	T T	C C	C T	A G	G T	G G	G G	G G	G G	A A	C C	C C	A C	G G	C C	C C	C T	C T	C T	A G	C C	G T	A G	C C	T T	G T	T T	T T	T T	C T	A G	A C	C C	T T	C C	A G	A G	A G
Rambouillet	ID192	72.5748	35.7431	4.46788	C C	T T	C C	G G	C C	A A	A G	T T	C C	C T	A G	G T	G G	G G	A G	A G	A G	C C	C C	A C	G G	C C	C C	C T	C T	C T	A G	C C	T T	A G	C T	C T	G T	T T	T T	C T	T T	A G	A C	C T	C T	C T	A G	A G	A G
Rambouillet	ID465	69.8532	24.9476	4.15793	C C	NA	C C	G G	C C	A A	A A	T T	C C	C C	A A	G G	G G	G G	G G	G G	A A	C C	C C	A A	G G	C C	C C	C C	C C	C C	G G	C C	T T	G G	C C	T T	T T	T T	T T	T T	T T	G G	C C	C C	T T	C C	A A	G G	G G
Rambouillet	ID469	72.1212	21.4549	5.36373	C C	T T	C C	G G	C C	A A	A A	T T	C C	C C	A A	G G	G G	G G	G G	G G	A A	C C	C C	A A	G G	C C	C C	C C	C C	C C	G G	C C	T T	G G	C C	T T	T T	T T	T T	T T	T T	G G	C C	C C	T T	C C	A A	G G	G G
Rambouillet	ID473	65.3173	18.688	4.672	C C	T T	C T	A G	C C	A A	A G	T T	C C	C C	A G	G G	A G	G G	G G	G G	A A	C C	C C	A C	G G	C C	C T	C C	C C	C C	G G	C C	T T	G G	C C	T T	T T	T T	T T	T T	T T	G G	C C	C C	T T	C C	A A	G G	G G
Rambouillet	ID476	79.3787	29.5742	4.92904	C C	T T	C C	G G	C C	A A	A A	T T	C C	C C	A A	G G	G G	G G	G G	G G	A A	C C	C C	A A	G G	C C	C C	C C	C C	C C	G G	C C	T T	G G	C C	T T	T T	T T	T T	T T	T T	G G	C C	C C	T T	C C	A A	G G	G G
Rambouillet	ID481	72.1212	20.8652	4.17305	C C	T T	C C	G G	C C	A A	A A	T T	C C	C C	A A	G G	G G	G G	G G	G G	A A	C C	C C	A A	G G	C C	C C	C C	C C	C C	G G	C C	T T	G G	C C	T T	T T	T T	T T	T T	T T	G G	C C	C C	T T	C C	A A	G G	G G
Rambouillet	ID486	69.8532	26.3537	4.39229	C C	T T	C T	A G	C C	A A	A G	T T	C C	C C	A G	G G	A G	G G	G G	G G	A A	C C	C C	A C	G G	C C	C C	C C	C C	C C	G G	C C	T T	G G	C C	T T	T T	T T	T T	T T	T T	G G	C C	C C	T T	C C	A A	G G	G G
Rambouillet	ID490	66.6781	34.473	4.30913	C C	T T	C C	G G	C C	A A	A A	T T	C C	C C	A A	G G	G G	G G	G G	G G	A A	C C	C C	A A	G G	C C	C C	C C	C C	C C	G G	C C	T T	G G	C C	T T	T T	T T	T T	T T	T T	G G	C C	C C	T T	C C	A A	G G	G G
Rambouillet	ID492	80.7394	13.3356	4.44521	C C	T T	C T	A G	C C	A A	G G	T T	C C	C T	G G	G T	A G	G G	A G	A G	A G	C C	C C	C C	G G	C C	C C	C T	C T	C T	A G	C C	T T	A G	C T	C T	G T	T T	T T	C T	T T	A G	A C	C T	C T	C T	A G	A G	A G
Rambouillet	ID493	67.5853	16.8736	4.21841	C C	T T	C C	G G	C C	A A	A G	T T	C C	C T	A G	G T	G G	G G	A G	A G	A G	C C	C C	A C	G G	C C	C C	C T	C T	C T	A G	C C	T T	A G	C T	C T	G T	T T	T T	C T	T T	A G	A C	C T	C T	C T	A G	A G	A G
Rambouillet	ID494	62.1422	19.323	3.86461	C C	NA	C C	A G	C T	A A	A G	C T	C C	C C	A G	G T	A G	G G	A G	A G	A G	C C	C T	A C	G G	C C	C C	C C	C C	C T	A G	C C	T T	G G	C C	T T	T T	T T	T T	T T	T T	G G	C C	C C	T T	C C	A A	G G	G G
Rambouillet	ID495	75.7499	14.515	4.83832	C C	T T	C T	A G	C C	A A	A G	T T	C C	C C	A G	G G	A G	G G	G G	G G	A A	C C	C C	A C	G G	C C	C C	C C	C C	C C	G G	C C	T T	G G	C C	T T	T T	T T	T T	T T	T T	G G	C C	C C	T T	C C	A A	G G	G G
Rambouillet	ID499	78.0179	24.3126	4.86251	C C	T T	C C	G G	C C	A A	A G	T T	C C	C T	A G	G T	G G	G G	A G	A G	A G	C C	C C	A C	G G	C C	C C	C T	C T	C T	A G	C C	T T	A G	C T	C T	G T	T T	T T	C T	T T	A G	A C	C T	C T	C T	A G	A G	A G
Rambouillet	ID501	77.1107	21.3188	4.26377	C C	T T	C T	A A	C T	A A	G G	C T	C C	C C	G G	G T	A A	G G	A G	A G	A G	C C	C T	C C	G G	C C	C T	C C	C C	C T	A G	C C	T T	G G	C C	T T	T T	T T	T T	T T	T T	G G	C C	C C	T T	C C	A A	G G	G G
Rambouillet	ID509	58.0598	19.323	3.86461	C C	T T	C C	G G	C C	A A	A A	T T	C C	C C	A A	G G	G G	G G	G G	G G	A A	C C	C C	A A	G G	C C	C C	C C	C C	C C	G G	C C	T T	G G	C C	T T	T T	T T	T T	T T	T T	G G	C C	C C	T T	C C	A A	G G	G G
Rambouillet	ID513	55.7919	36.242	4.53025	C C	T T	C C	A G	C T	A A	A G	C T	C C	C C	A G	G T	A G	G G	A G	A G	A G	C C	C T	A C	G G	C C	C C	C C	C C	C T	A G	C C	T T	G G	C C	T T	T T	T T	T T	T T	T T	G G	C C	C C	T T	C C	A A	G G	G G
Rambouillet	ID530	66.2245	14.3335	3.58338	C C	C T	C C	G G	C C	A A	A G	T T	C C	C T	A G	G T	G G	G G	A G	A G	A G	C C	C C	A C	G G	C C	C C	C T	C T	C T	A G	C C	T T	A G	C T	C T	G T	T T	T T	C T	T T	A G	A C	C T	C T	C T	A G	A G	A G
Rambouillet	ID539	77.1107	34.8359	4.97656	C C	T T	C T	A G	C C	A A	A G	T T	C C	C C	A G	G G	A G	G G	G G	G G	A A	C C	C C	A C	G G	C C	C T	C C	C C	C C	G G	C C	T T	G G	C C	T T	T T	T T	T T	T T	T T	G G	C C	C C	T T	C C	A A	G G	G G
Rambouillet	ID549	60.3278	22.4528	3.20755	C C	T T	C T	A G	C T	A C	A G	C T	C T	C C	A A	G G	G G	A G	A G	A G	A G	C T	C T	A C	A G	C T	C C	C T	C T	C T	A G	C T	T T	A G	C T	C T	G T	C T	T T	C T	C T	A G	A C	C T	C T	C T	A G	A G	A G
Rambouillet	ID553	49.8952	24.7661	4.12769	C C	T T	C C	G G	C C	A A	A A	T T	C C	C C	A A	G G	G G	G G	G G	G G	A A	C C	C C	A A	G G	C C	C C	C C	C C	C C	G G	C C	T T	G G	C C	T T	T T	T T	T T	T T	T T	G G	C C	C C	T T	C C	A A	G G	G G
Rambouillet	ID555	68.946	35.6524	5.09319	C C	C T	C C	G G	C C	A A	A A	T T	C C	C C	A A	G G	G G	G G	G G	G G	A A	C C	C C	A A	G G	C C	C C	C C	C C	C C	G G	C C	T T	G G	C C	T T	T T	T T	T T	T T	T T	G G	C C	C C	T T	C C	A A	G G	G G
Rambouillet	ID556	57.1526	26.0362	3.71946	C C	T T	C C	A G	C T	A A	A G	C T	C C	C C	A G	G T	A G	G G	A G	A G	A G	C C	C T	A C	G G	C C	C C	C C	C C	C T	A G	C C	T T	G G	C C	T T	T T	T T	T T	T T	T T	G G	C C	C C	T T	C C	A A	G G	G G
Rambouillet	ID569	69.3996	29.6196	4.23137	C C	T T	C C	G G	C C	A A	A A	T T	C C	C C	A A	G G	G G	G G	G G	G G	A A	C C	C C	A A	G G	C C	C C	C C	C C	C C	G G	C C	T T	G G	C C	T T	T T	T T	T T	T T	T T	G G	C C	C C	T T	C C	A A	G G	G G
Rambouillet	ID571	63.0493	27.9413	4.65688	C C	C T	C C	G G	C C	A A	A A	T T	C C	C C	A A	G G	G G	G G	G G	G G	A A	C C	C C	A A	G G	C C	C C	C C	C C	C C	G G	C C	T T	G G	C C	T T	T T	T T	T T	T T	T T	G G	C C	C C	T T	C C	A A	G G	G G
Rambouillet	ID589	60.7814	26.898	3.84258	C C	T T	C T	A A	C T	A A	G G	C T	C C	C C	G G	G T	A A	G G	A G	A G	A G	C C	C T	C C	G G	C C	C C	C C	C C	C T	A G	C C	T T	G G	C C	T T	T T	T T	T T	T T	T T	G G	C C	C C	T T	C C	A A	G G	G G
Rambouillet	ID592	75.7499	34.6998	4.33748	C C	T T	C C	G G	C C	A A	A G	T T	C C	C T	A G	G T	G G	G G	A G	A G	A G	C C	C C	A C	G G	C C	C C	C T	C T	C T	A G	C C	T T	A G	C T	C T	G T	T T	T T	C T	T T	A G	A C	C T	C T	C T	A G	A G	A G
Rambouillet	ID593	63.9565	25.5373	3.64818	C C	C T	C T	A G	C C	A A	A G	T T	C C	C C	A G	G G	A G	G G	G G	G G	A A	C C	C C	A C	G G	C C	C T	C C	C C	C C	G G	C C	T T	G G	C C	T T	T T	T T	T T	T T	T T	G G	C C	C C	T T	C C	A A	G G	G G
Rambouillet	ID604	58.5134	32.069	4.00862	C C	T T	C T	A G	C C	A A	A G	T T	C C	C C	A G	G G	A G	G G	G G	G G	A A	C C	C C	A C	G G	C C	C T	C C	C C	C C	G G	C C	T T	G G	C C	T T	T T	T T	T T	T T	T T	G G	C C	C C	T T	C C	A A	G G	G G
Rambouillet	ID615	66.2245	30.2546	5.04244	C C	T T	C T	A G	C C	A A	A G	T T	C C	C C	A G	G G	A G	G G	G G	G G	A A	C C	C C	A C	G G	C C	C T	C C	C C	C C	G G	C C	T T	G G	C C	T T	T T	T T	NA	T T	T T	G G	C C	C C	T T	C C	A A	G G	G G
Rambouillet	ID616	65.3173	30.0732	4.29617	C C	T T	C C	G G	C C	A A	A G	T T	C C	C T	A G	G T	G G	G G	A G	A G	A G	C C	C C	A C	G G	C C	C C	C T	C T	C T	A G	C C	T T	A G	C T	C T	G T	T T	T T	C T	T T	A G	A C	C T	C T	C T	A G	A G	A G
Rambouillet	ID623	61.6886	26.9887	3.85554	C C	T T	C T	A G	C C	A A	A G	T T	C C	C C	A G	G G	A G	G G	G G	G G	A A	C C	C C	A C	G G	C C	C T	C C	C C	C C	G G	C C	T T	G G	C C	T T	T T	T T	T T	T T	T T	G G	C C	C C	T T	C C	A A	G G	G G
Rambouillet	ID628	53.5239	22.6343	4.52685	C C	T T	C C	G G	C C	A A	A A	T T	C C	C C	A A	G G	G G	G G	G G	G G	A A	C C	C C	A A	G G	C C	C C	C C	C C	C C	G G	C C	T T	G G	C C	T T	T T	T T	T T	T T	T T	G G	C C	C C	T T	C C	A A	G G	G G
Rambouillet	ID629	67.1317	36.2874	4.53592	C C	T T	T T	A A	C C	A A	G G	T T	C C	C C	G G	G G	A A	G G	G G	G G	A A	C C	C C	C C	G G	C C	T T	C C	C C	C C	G G	C C	T T	G G	C C	T T	T T	T T	T T	T T	T T	G G	C C	C C	T T	C C	A A	G G	G G
Rambouillet	ID630	70.7604	26.1723	4.36205	C C	C T	C C	A G	C T	A A	A G	T T	C C	C C	A G	G T	A G	G G	A G	A G	A G	C C	C T	A C	G G	C C	C C	C C	C C	C T	A G	C C	T T	G G	C C	T T	T T	T T	T T	T T	T T	G G	C C	C C	T T	C C	A A	G G	G G
Rambouillet	ID646	59.4206	29.0299	4.14713	C C	T T	C C	G G	C C	A A	A A	T T	C C	C C	A A	G G	G G	G G	G G	G G	A A	C C	C C	A A	G G	C C	C C	C C	C C	C C	G G	C C	T T	G G	C C	T T	T T	T T	T T	T T	T T	G G	C C	C C	T T	C C	A A	G G	G G
Rambouillet	ID653	68.0389	35.1988	5.0284	C C	T T	C T	A G	C C	A A	A G	T T	C C	C C	A G	G G	A G	G G	G G	G G	A A	C C	C C	A C	G G	C C	C T	C C	C C	C C	G G	C C	T T	G G	C C	T T	T T	T T	T T	T T	T T	G G	C C	C C	T T	C C	A A	G G	G G
Rambouillet	ID662	73.482	30.6628	4.38041	C C	T T	C C	G G	C C	A A	A A	T T	C C	C C	A A	G G	G G	G G	G G	G G	A A	C C	C C	A A	G G	C C	C C	C C	C C	C C	G G	C C	T T	G G	C C	T T	T T	T T	T T	T T	T T	G G	C C	C C	T T	C C	A A	G G	G G
Rambouillet	ID664	62.1422	16.6015	3.3203	C C	T T	C T	A G	C C	A A	A G	T T	C C	C C	A G	G G	A G	G G	G G	G G	A A	C C	C C	A C	G G	C C	C T	C C	C C	C C	G G	C C	T T	G G	C C	T T	T T	T T	T T	T T	T T	G G	C C	C C	T T	C C	A A	G G	G G
Rambouillet	ID670	64.4101	32.8854	4.69792	C C	T T	C T	A G	C C	A A	A G	T T	C C	C C	A G	G G	A G	G G	G G	G G	A A	C C	C C	A C	G G	C C	C C	C C	C C	C C	G G	C C	T T	G G	C C	T T	T T	T T	T T	T T	T T	G G	C C	C C	T T	C C	A A	G G	G G
Rambouillet	ID671	75.7499	34.2009	4.27511	C C	T T	C C	G G	C C	A A	A G	T T	C C	C T	A G	G T	G G	G G	A G	A G	A G	C C	C C	A C	G G	C C	C C	C T	C T	C T	A G	C C	T T	A G	C T	C T	G T	T T	T T	C T	T T	A G	A C	C T	C T	C T	A G	A G	A G
Rambouillet	ID680	67.5853	30.7989	4.39985	C C	T T	C T	A G	C C	A A	A G	T T	C C	C C	A G	G G	A G	G G	G G	G G	A A	C C	C C	A C	G G	C C	C C	C C	C C	C C	G G	C C	T T	G G	C C	T T	T T	T T	T T	T T	T T	G G	C C	C C	T T	C C	A A	G G	G G
Rambouillet	ID682	66.6781	17.1458	3.42916	C C	T T	C T	A G	C C	A A	A G	T T	C C	C C	A G	G G	A G	G G	G G	G G	A A	C C	C C	A C	G G	C C	C C	C C	C C	C C	G G	C C	T T	G G	C C	T T	T T	T T	T T	T T	T T	G G	C C	C C	T T	C C	A A	G G	G G
Rambouillet	ID683	61.6886	13.7438	3.43596	C C	T T	C C	G G	C C	A A	A G	T T	C C	C T	A G	G T	G G	G G	A G	A G	A G	C C	C C	A C	G G	C C	C C	C T	C T	C T	A G	C C	T T	A G	C T	C T	G T	T T	T T	C T	T T	A G	A C	C T	C T	C T	A G	A G	A G
Rambouillet	ID686	68.0389	27.0341	3.86202	C C	T T	C C	G G	C C	A A	A A	T T	C C	C C	A A	G G	G G	G G	G G	G G	A A	C C	C C	A A	G G	C C	C C	C C	C C	C C	G G	C C	T T	G G	C C	T T	T T	T T	T T	T T	T T	G G	C C	C C	T T	C C	A A	G G	G G
Rambouillet	ID692	58.0598	30.8443	4.40633	C C	NA	C T	A G	C C	A A	A G	C T	C C	C C	A G	G T	A G	G G	A G	A G	A G	C C	C C	A C	G G	C C	C C	C C	C C	C C	A G	C C	G T	G G	C C	T T	G T	T T	T T	C T	C T	G G	C C	C C	T T	C C	A G	A G	A G
Rambouillet	ID695	69.3996	28.2588	4.03697	C C	T T	C T	A G	C C	A A	A G	T T	C C	C C	A G	G G	A G	G G	G G	G G	A A	C C	C C	A C	G G	C C	C T	C C	C C	C C	G G	C C	T T	G G	C C	T T	T T	T T	T T	T T	T T	G G	C C	C C	T T	C C	A A	G G	G G
Rambouillet	ID711	83.0074	23.7682	4.75365	C C	T T	C T	A G	C C	A A	A G	T T	C C	C C	A G	G G	A G	G G	G G	G G	A A	C C	C C	A C	G G	C C	C T	C C	C C	C C	G G	C C	T T	G G	C C	T T	T T	T T	T T	T T	T T	G G	C C	C C	T T	C C	A A	G G	G G
Rambouillet	ID714	69.8532	31.2072	3.90089	C C	NA	C T	A G	C C	A A	A G	T T	C C	C C	A G	G G	A G	G G	G G	G G	A A	C C	C C	A C	G G	C C	C C	C C	C C	C C	G G	C C	T T	G G	C C	T T	T T	T T	T T	T T	T T	G G	C C	C C	T T	C C	A A	G G	G G
Rambouillet	ID727	66.6781	28.7578	4.79296	C C	T T	C T	A G	C C	A A	A G	T T	C C	C C	A G	G G	A G	G G	G G	G G	A A	C C	C C	A C	G G	C C	C T	C C	C C	C C	G G	C C	T T	G G	C C	T T	T T	T T	T T	T T	T T	G G	C C	C C	T T	C C	A A	G G	G G
Rambouillet	ID737	63.9565	24.4033	3.48618	C C	NA	C T	A G	C C	A A	G G	T T	C C	C T	G G	G T	A G	G G	A G	A G	A G	C C	C C	C C	G G	C C	C T	C T	C T	C T	A G	C C	T T	A G	C T	C T	G T	T T	T T	C T	T T	A G	A C	C T	C T	C T	A G	A G	A G
Rambouillet	ID740	73.0284	26.7619	4.46032	C C	T T	C C	G G	C C	A A	A G	T T	C C	C T	A G	G T	G G	G G	A G	A G	A G	C C	C C	A C	G G	C C	C C	C T	C T	C T	A G	C C	T T	A G	C T	C T	G T	T T	T T	C T	T T	A G	A C	C T	C T	C T	A G	A G	A G
Rambouillet	ID742	49.4416	18.053	4.51324	C C	T T	C C	G G	C C	A A	A G	T T	C C	C T	A G	G T	G G	G G	A G	A G	A G	C C	C C	A C	G G	C C	C C	C T	C T	C T	A G	C C	T T	A G	C T	C T	G T	T T	T T	C T	T T	A G	A C	C T	C T	C T	A G	A G	A G
Rambouillet	ID747	64.8637	23.6322	3.37602	C C	T T	C C	G G	C C	A A	A A	T T	C C	C C	A A	G G	G G	G G	G G	G G	A A	C C	C C	A A	G G	C C	C C	C C	C C	C C	G G	C C	T T	G G	C C	T T	T T	T T	T T	T T	T T	G G	C C	C C	T T	C C	A A	G G	G G
Rambouillet	ID748	82.5538	27.397	4.56616	C C	T T	C C	G G	C C	A A	A G	T T	C C	NA	A G	G T	G G	G G	A G	A G	A G	C C	C C	A C	G G	C C	C C	C T	C T	C T	A G	C C	T T	A G	C T	C T	G T	T T	T T	C T	T T	A G	A C	C T	C T	C T	A G	A G	A G
Rambouillet	ID752	50.8023	18.6426	3.72853	C C	T T	C C	A G	C T	A A	A G	C T	C C	C C	A G	G T	A G	G G	A G	A G	A G	C C	C T	A C	G G	C C	C C	C C	C C	C T	A G	C C	T T	G G	C C	T T	T T	T T	T T	T T	T T	G G	C C	C C	T T	C C	A A	G G	G G
Rambouillet	ID758	63.5029	22.226	4.44521	C C	NA	C C	G G	C C	A A	A A	T T	C C	C C	A A	G G	G G	G G	G G	G G	A A	C C	C C	A A	G G	C C	C C	C C	C C	C C	G G	C C	T T	G G	C C	T T	T T	T T	T T	T T	T T	G G	C C	C C	T T	C C	A A	G G	G G
Rambouillet	ID766	69.8532	33.7473	5.62455	C C	T T	T T	A A	C C	A A	G G	T T	C C	C C	G G	G G	A A	G G	G G	G G	A A	C C	C C	C C	G G	C C	C T	C C	C C	C C	G G	C C	T T	G G	C C	T T	T T	T T	T T	T T	T T	G G	C C	C C	T T	C C	A A	G G	G G
Rambouillet	ID767	56.2455	17.7355	4.43387	C C	T T	C C	G G	C C	A A	A A	T T	C C	C C	A A	G G	G G	G G	G G	G G	A A	C C	C C	A A	G G	C C	C C	C C	C C	C C	G G	C C	T T	G G	C C	T T	T T	T T	T T	T T	T T	G G	C C	C C	T T	C C	A A	G G	G G
Rambouillet	ID768	58.0598	26.4444	3.77778	C C	T T	C C	A G	C T	A A	A G	C T	C C	C C	A G	G T	A G	G G	A G	A G	A G	C C	C T	A C	G G	C C	C C	C C	C C	C T	A G	C C	T T	G G	C C	T T	T T	T T	T T	T T	T T	G G	C C	C C	T T	C C	A A	G G	G G
Rambouillet	ID771	88.4505	35.8792	5.12559	C C	T T	C C	G G	C C	A A	A G	T T	C C	C T	A G	G T	G G	G G	A G	A G	A G	C C	C C	A C	G G	C C	C C	C T	C T	C T	A G	C C	T T	A G	C T	C T	G T	T T	T T	C T	T T	A G	A C	C T	C T	C T	A G	A G	A G
Rambouillet	ID774	68.4924	27.3063	4.55104	C C	T T	C T	A G	C C	A A	A G	T T	C C	C C	A G	G G	A G	G G	G G	G G	A A	C C	C C	A C	G G	C C	C T	C C	C C	C C	G G	C C	T T	G G	C C	T T	T T	T T	T T	T T	T T	G G	C C	C C	T T	C C	A A	G G	G G
Rambouillet	ID775	61.235	19.9581	4.98952	C C	T T	C C	A G	C T	A A	G G	C T	C C	C T	G G	T T	A G	G G	A A	A A	G G	C C	C T	C C	G G	C C	C C	C T	C T	T T	A A	C C	T T	A G	C T	C T	G T	T T	T T	C T	T T	A G	A C	C T	C T	C T	A G	A G	A G
Rambouillet	ID776	62.1422	22.4982	3.21403	C C	T T	C C	G G	C C	A A	A G	T T	C C	C T	A G	G T	G G	G G	A G	A G	A G	C C	C C	A C	G G	C C	C C	C T	C T	C T	A G	C C	T T	A G	C T	C T	G T	T T	T T	C T	T T	A G	A C	C T	C T	C T	A G	A G	A G
Rambouillet	ID780	78.9251	29.0299	4.14713	C C	T T	C T	A A	C T	A A	G G	C T	C C	C C	G G	G T	A A	G G	A G	A G	A G	C C	C T	C C	G G	C C	C T	C C	C C	C T	A G	C C	T T	G G	C C	T T	T T	T T	T T	T T	T T	G G	C C	C C	T T	C C	A A	G G	G G
Rambouillet	ID782	63.0493	22.9971	4.59943	C C	T T	C C	G G	C C	A A	A A	T T	C C	C C	A A	G G	G G	G G	G G	G G	A A	C C	C C	A A	G G	C C	C C	C C	C C	C C	G G	C C	T T	G G	C C	T T	T T	T T	T T	T T	T T	G G	C C	C C	T T	C C	A A	G G	G G
Rambouillet	ID788	66.6781	27.397	4.56616	C C	T T	C T	A G	C C	A A	A G	T T	C C	C C	A G	G G	A G	G G	G G	G G	A A	C C	C C	A C	G G	C C	C C	C C	C C	C C	G G	C C	T T	G G	C C	T T	T T	T T	T T	T T	T T	G G	C C	C C	T T	C C	A A	G G	G G
Rambouillet	ID791	79.3787	29.6649	4.23785	C C	T T	C C	G G	C C	A A	A A	T T	C C	C C	A A	G G	G G	G G	G G	G G	A A	C C	C C	A A	G G	C C	C C	C C	C C	C C	G G	C C	T T	G G	C C	T T	T T	T T	T T	T T	T T	G G	C C	C C	T T	C C	A A	G G	G G
Rambouillet	ID795	69.8532	27.8506	3.97865	C C	NA	C C	G G	C C	A A	A A	T T	C C	C C	A A	G G	G G	G G	G G	G G	A A	C C	C C	A A	G G	C C	C C	C C	C C	C C	G G	C C	T T	G G	C C	T T	T T	T T	T T	T T	T T	G G	C C	C C	T T	C C	A A	G G	G G
Rambouillet	ID796	68.946	27.0341	5.40682	C C	T T	C C	G G	C C	A A	A G	T T	C C	C T	A G	G T	G G	G G	A G	A G	A G	C C	C C	A C	G G	C C	C C	C T	C T	C T	A G	C C	T T	A G	C T	C T	G T	T T	T T	C T	T T	A G	A C	C T	C T	C T	A G	A G	A G
Rambouillet	ID799	79.8323	36.5595	5.22279	C C	T T	C C	G G	C C	A A	A A	T T	C C	C C	A A	G G	G G	G G	G G	G G	A A	C C	C C	A A	G G	C C	C C	C C	C C	C C	G G	C C	T T	G G	C C	T T	T T	T T	T T	T T	T T	G G	C C	C C	T T	C C	A A	G G	G G
Rambouillet	ID802	63.5029	20.2302	4.04604	C C	T T	C C	G G	C C	A A	G G	T T	C C	T T	G G	T T	G G	G G	A A	A A	G G	C C	C C	C C	G G	C C	C C	T T	T T	T T	A A	C C	T T	A A	T T	C C	G G	T T	T T	C C	NA	A A	A A	T T	C C	T T	G G	A A	A A
Rambouillet	ID805	61.6886	32.7494	4.67848	C C	T T	C C	A G	C T	A A	G G	C T	C C	NA	G G	T T	A G	G G	A A	A A	G G	C C	C T	C C	G G	C C	C C	C T	C T	T T	A A	C C	T T	A G	C T	C T	G T	T T	T T	C T	T T	A G	A C	C T	C T	C T	A G	A G	A G
Rambouillet	ID806	85.2754	35.108	5.85134	C C	T T	C C	A G	C T	A A	G G	C T	C C	C T	G G	T T	A G	G G	A A	A A	G G	C C	C T	C C	G G	C C	C C	C T	C T	T T	A A	C C	T T	A G	C T	C T	G T	T T	T T	C T	T T	A G	A C	C T	C T	C T	A G	A G	A G
Rambouillet	ID811	59.4206	17.2365	4.30913	C C	T T	C C	G G	C C	A A	A G	T T	C C	C T	A G	G T	G G	G G	A G	A G	A G	C C	C C	A C	G G	C C	C C	C T	C T	C T	A G	C C	T T	A G	C T	C T	G T	T T	T T	C T	T T	A G	A C	C T	C T	C T	A G	A G	A G
Rambouillet	ID812	83.0074	32.1143	4.58776	C C	T T	C C	G G	C C	A A	A G	T T	C C	C T	A G	G T	G G	G G	A G	A G	A G	C C	C C	A C	G G	C C	C C	C T	C T	C T	A G	C C	T T	A G	C T	C T	G T	T T	T T	C T	T T	A G	A C	C T	C T	C T	A G	A G	A G
Rambouillet	ID821	76.6571	26.9434	4.49056	C C	T T	C C	G G	C C	A A	A A	T T	C C	C C	A A	G G	G G	G G	G G	G G	A A	C C	C C	A A	G G	C C	C C	C C	C C	C C	G G	C C	T T	G G	C C	T T	T T	T T	T T	T T	T T	G G	C C	C C	T T	C C	A A	G G	G G
Rambouillet	ID822	68.0389	20.5931	4.11862	C C	T T	C T	A A	C T	A A	G G	C T	C C	C C	G G	G T	A A	G G	A G	A G	A G	C C	C T	C C	G G	C C	C T	C C	C C	C T	A G	C C	T T	G G	C C	T T	T T	T T	T T	T T	T T	G G	C C	C C	T T	C C	A A	G G	G G
Rambouillet	ID826	78.4715	15.4221	3.85554	C C	T T	C C	A G	C T	A A	A G	C T	C C	C C	A G	G T	A G	G G	A G	A G	A G	C C	C T	A C	G G	C C	C C	C C	C C	C T	A G	C C	T T	G G	C C	T T	T T	T T	T T	T T	T T	G G	C C	C C	T T	C C	A A	G G	G G
Rambouillet	ID828	67.5853	11.8841	3.96137	C C	T T	C C	G G	C C	A A	A G	T T	C C	C T	A G	G T	G G	G G	A G	A G	A G	C C	C C	A C	G G	C C	C C	C T	C T	C T	A G	C C	T T	A G	C T	C T	G T	T T	T T	C T	T T	A G	A C	C T	C T	C T	A G	A G	A G
Rambouillet	ID831	86.6361	35.7431	5.95718	C C	NA	C C	G G	C C	A A	A G	T T	C C	C T	A G	G T	G G	G G	A G	A G	A G	C C	C C	A C	G G	C C	C C	C T	C T	C T	A G	C C	T T	A G	C T	C T	G T	T T	T T	C T	T T	A G	A C	C T	C T	C T	A G	A G	A G
Rambouillet	ID833	76.2035	23.6775	4.7355	C C	NA	C C	A G	C T	A A	A G	C T	C C	C C	A G	G T	A G	G G	A G	A G	A G	C C	C T	A C	G G	C C	C C	C C	C C	C T	A G	C C	T T	G G	C C	T T	T T	T T	T T	T T	T T	G G	C C	C C	T T	C C	A A	G G	G G
Rambouillet	ID835	68.946	22.9518	3.8253	C C	T T	C C	G G	C C	A A	A A	T T	C C	C C	A A	G G	G G	G G	G G	G G	A A	C C	C C	A A	G G	C C	C C	C C	C C	C C	G G	C C	T T	G G	C C	T T	T T	T T	T T	T T	T T	G G	C C	C C	T T	C C	A A	G G	G G
Rambouillet	ID836	75.2963	21.0467	4.20934	C C	NA	C C	G G	C C	A A	A G	T T	C C	C T	A G	G T	G G	G G	A G	A G	A G	C C	C C	A C	G G	C C	C C	C T	C T	C T	A G	C C	T T	A G	C T	C T	G T	T T	T T	C T	T T	A G	A C	C T	C T	C T	A G	A G	A G
Rambouillet	ID843	74.8427	33.838	5.63967	C C	T T	C C	G G	C C	A A	A A	T T	C C	C C	A A	G G	G G	G G	G G	G G	A A	C C	C C	A A	G G	C C	C C	C C	C C	C C	G G	C C	T T	G G	C C	T T	T T	T T	T T	T T	T T	G G	C C	C C	T T	C C	A A	G G	G G
Rambouillet	ID846	67.1317	31.57	4.51	C C	NA	C C	A G	C T	A A	A G	C T	C C	C C	A G	G T	A G	G G	A G	A G	A G	C C	C T	A C	G G	C C	C C	C C	C C	C T	A G	C C	T T	G G	C C	T T	T T	T T	T T	T T	T T	G G	C C	C C	T T	C C	A A	G G	G G
Rambouillet	ID849	64.4101	18.2344	4.5586	C C	T T	C C	G G	C C	A A	A G	T T	C C	C T	A G	G T	G G	G G	A G	A G	A G	C C	C C	A C	G G	C C	C C	C T	C T	C T	A G	C C	T T	A G	C T	C T	G T	T T	T T	C T	T T	A G	A C	C T	C T	C T	A G	A G	A G
Rambouillet	ID850	71.6676	20.0488	4.00976	C C	NA	C C	G G	C C	A A	A A	T T	C C	C C	A A	G G	G G	G G	G G	G G	A A	C C	C C	A A	G G	C C	C C	C C	C C	C C	G G	C C	T T	G G	C C	T T	T T	T T	T T	T T	T T	G G	C C	C C	T T	C C	A A	G G	G G
Rambouillet	ID853	62.1422	11.0677	3.68922	C C	T T	C C	A G	C T	A A	A G	C T	C C	C C	A G	G T	A G	G G	A G	A G	A G	C C	C T	A C	G G	C C	C C	C C	C C	C T	A G	C C	T T	G G	C C	T T	T T	T T	T T	T T	T T	G G	C C	C C	T T	C C	A A	G G	G G
Rambouillet	ID856	80.7394	35.0173	5.00248	C C	T T	C C	G G	C C	A A	A G	T T	C C	C T	A G	G T	G G	G G	A G	A G	A G	C C	C C	A C	G G	C C	C C	C T	C T	C T	A G	C C	T T	A G	C T	C T	G T	T T	T T	C T	T T	A G	A C	C T	C T	C T	A G	A G	A G
Rambouillet	ID860	75.2963	28.032	4.672	C C	T T	C T	A G	C C	A A	G G	T T	C C	C T	G G	G T	A G	G G	A G	A G	A G	C C	C C	C C	G G	C C	C C	C T	C T	C T	A G	C C	T T	A G	C T	C T	G T	T T	T T	C T	T T	A G	A C	C T	C T	C T	A G	A G	A G
Rambouillet	ID870	59.4206	14.0614	4.68712	C C	T T	C C	G G	C C	A A	G G	T T	C C	T T	G G	T T	G G	G G	A A	A A	G G	C C	C C	C C	G G	C C	C C	T T	T T	T T	A A	C C	T T	A A	T T	C C	G G	T T	T T	C C	NA	A A	A A	T T	C C	T T	G G	A A	A A
Rambouillet	ID872	76.6571	21.591	4.3182	C C	NA	C T	A G	C C	A A	A G	T T	C C	C C	A G	G G	A G	G G	G G	G G	A A	C C	C C	A C	G G	C C	C T	C C	C C	C C	G G	C C	T T	G G	C C	T T	T T	T T	T T	T T	T T	G G	C C	C C	T T	C C	A A	G G	G G
Rambouillet	ID876	88.4505	23.9497	4.78994	C C	NA	C C	G G	C C	A A	A G	T T	C C	C T	A G	G T	G G	G G	A G	A G	A G	C C	C C	A C	G G	C C	C C	C T	C T	C T	A G	C C	T T	A G	C T	C T	G T	T T	T T	C T	T T	A G	A C	C T	C T	C T	A G	A G	A G
Rambouillet	ID877	70.7604	19.0509	4.76272	C C	T T	C C	G G	C C	A A	A A	T T	C C	C C	A A	G G	G G	G G	G G	G G	A A	C C	C C	A A	G G	C C	C C	C C	C C	C C	G G	C C	T T	G G	C C	T T	T T	T T	T T	T T	T T	G G	C C	C C	T T	C C	A A	G G	G G
Rambouillet	ID878	74.3891	15.5129	5.17095	C C	T T	C C	G G	C C	A A	A G	T T	C C	C T	A G	G T	G G	G G	A G	A G	A G	C C	C C	A C	G G	C C	C C	C T	C T	C T	A G	C C	T T	A G	C T	C T	G T	T T	T T	C T	T T	A G	A C	C T	C T	C T	A G	A G	A G
Rambouillet	ID879	72.1212	7.16676	3.58338	C C	C T	C C	A G	C T	A A	G G	C T	C C	C T	G G	T T	A G	G G	A A	A A	G G	C C	C T	C C	G G	C C	C C	C T	C T	T T	A A	C C	T T	A G	C T	C T	G T	T T	T T	C T	T T	A G	A C	C T	C T	C T	A G	A G	A G
Rambouillet	ID885	59.8742	18.8694	4.71736	C C	T T	C C	A G	C T	A A	A G	C T	C C	C C	A G	G T	A G	G G	A G	A G	A G	C C	C T	A C	G G	C C	C C	C C	C C	C T	A G	C C	T T	G G	C C	T T	T T	T T	T T	T T	T T	G G	C C	C C	T T	C C	A A	G G	G G
Rambouillet	ID888	68.0389	22.3167	4.46335	C C	NA	C C	G G	C C	A A	A G	T T	C C	C T	A G	G T	G G	G G	A G	A G	A G	C C	C C	A C	G G	C C	C C	C T	C T	C T	A G	C C	T T	A G	C T	C T	G T	T T	T T	C T	T T	A G	A C	C T	C T	C T	A G	A G	A G
Rambouillet	ID889	63.5029	20.6838	4.13676	C C	NA	C C	G G	C C	A A	A G	T T	C C	C T	A G	G T	G G	G G	A G	A G	A G	C C	C C	A C	G G	C C	C C	C T	C T	C T	A G	C C	T T	A G	C T	C T	G T	T T	T T	C T	T T	A G	A C	C T	C T	C T	A G	A G	A G
Rambouillet	ID891	71.6676	24.5847	4.91694	C C	T T	C C	G G	C C	A A	A A	T T	C C	C C	A A	G G	G G	G G	G G	G G	A A	C C	C C	A A	G G	C C	C C	C C	C C	C C	G G	C C	T T	G G	C C	T T	T T	T T	T T	T T	T T	G G	C C	C C	T T	C C	A A	G G	G G
Rambouillet	ID893	63.0493	12.7006	4.23353	C C	T T	C T	A G	C C	A A	A G	T T	C C	C C	A G	G G	NA	G G	G G	G G	A A	C C	C C	A C	G G	C C	C T	C C	C C	C C	G G	C C	T T	G G	C C	T T	T T	T T	T T	T T	T T	G G	C C	C C	T T	C C	A A	G G	G G
Rambouillet	ID894	80.2858	26.7619	5.35239	C C	T T	C T	A G	C C	A A	A G	T T	C C	C C	A G	G G	A G	G G	G G	G G	A A	C C	C C	A C	G G	C C	C C	C C	C C	C C	G G	C C	T T	G G	C C	T T	T T	T T	T T	T T	T T	G G	C C	C C	T T	C C	A A	G G	G G
Rambouillet	ID896	56.699	8.43682	4.21841	C C	T T	C T	A G	C C	A A	G G	T T	C C	NA	G G	G T	A G	G G	A G	A G	A G	C C	C C	C C	G G	C C	C T	C T	C T	C T	A G	C C	T T	A G	C T	C T	G T	T T	T T	C T	T T	A G	A C	C T	C T	C T	A G	A G	A G
Rambouillet	ID899	72.1212	18.4159	3.68317	C C	T T	C T	A G	C C	A A	A G	T T	C C	C C	A G	G G	NA	G G	G G	G G	A A	C C	C C	A C	G G	C C	C T	C C	C C	C C	G G	C C	T T	G G	C C	T T	T T	T T	T T	T T	T T	G G	C C	C C	T T	C C	A A	G G	G G
Rambouillet	ID903	84.3682	26.7619	5.35239	C C	T T	C T	A G	C C	A A	A G	T T	C C	C C	A G	G G	A G	G G	G G	G G	A A	C C	C C	A C	G G	C C	C C	C C	C C	C C	G G	C C	T T	G G	C C	T T	T T	T T	T T	T T	T T	G G	C C	C C	T T	C C	A A	G G	G G
Rambouillet	ID904	60.7814	14.6057	3.65142	C C	NA	C C	G G	C C	A A	A G	T T	C C	C T	A G	G T	G G	G G	A G	A G	A G	C C	C C	A C	G G	C C	C C	C T	C T	C T	A G	C C	T T	A G	C T	C T	G T	T T	T T	C T	T T	A G	A C	C T	C T	C T	A G	A G	A G
Rambouillet	ID910	56.2455	18.4159	3.68317	C C	C T	C T	A G	C C	A A	A G	T T	C C	C C	A G	G G	A G	G G	G G	G G	A A	C C	C C	A C	G G	C C	C C	C C	C C	C C	G G	C C	T T	G G	C C	T T	T T	T T	T T	T T	T T	G G	C C	C C	T T	C C	A A	G G	G G
Rambouillet	ID914	65.7709	12.1563	4.05209	C C	T T	C T	A G	C C	A A	A G	T T	C C	C C	A G	G G	A G	G G	G G	G G	A A	C C	C C	A C	G G	C C	C T	C C	C C	C C	G G	C C	T T	G G	C C	T T	T T	T T	T T	T T	T T	G G	C C	C C	T T	C C	A A	G G	G G
Rambouillet	ID915	56.2455	3.90089	3.90089	C C	T T	C C	A G	C T	A A	A G	C T	C C	C C	A G	G T	A G	G G	A G	A G	A G	C C	C T	A C	G G	C C	C C	C C	C C	C T	A G	C C	T T	G G	C C	T T	T T	T T	T T	T T	T T	G G	C C	C C	T T	C C	A A	G G	G G
Rambouillet	ID916	84.3682	14.1521	4.71736	C C	T T	C C	G G	C C	A A	A A	T T	C C	C C	A A	G G	G G	G G	G G	G G	A A	C C	C C	A A	G G	C C	C C	C C	C C	C C	G G	C C	T T	G G	C C	T T	T T	T T	T T	T T	T T	G G	C C	C C	T T	C C	A A	G G	G G
Rambouillet	ID921	84.3682	22.4982	4.49964	C C	NA	C T	A G	C C	A A	A G	T T	C C	C C	A G	G G	A G	G G	G G	G G	A A	C C	C C	A C	G G	C C	C C	C C	C C	C C	G G	C C	T T	G G	C C	T T	T T	T T	T T	T T	T T	G G	C C	C C	T T	C C	A A	G G	G G
Rambouillet	ID927	66.6781	23.5868	4.71736	C C	T T	C T	A G	C C	A A	A G	T T	C C	C C	A G	G G	A G	G G	G G	G G	A A	C C	C C	A C	G G	C C	C C	C C	C C	C C	G G	C C	T T	G G	C C	T T	T T	T T	T T	T T	T T	G G	C C	C C	T T	C C	A A	G G	G G
Rambouillet	ID934	75.2963	12.3377	4.11257	C C	T T	C T	A G	C C	A A	A G	T T	C C	C C	A G	G G	A G	G G	G G	G G	A A	C C	C C	A C	G G	C C	C T	C C	C C	C C	G G	C C	T T	G G	C C	T T	T T	T T	T T	T T	T T	G G	C C	C C	T T	C C	A A	G G	G G
Rambouillet	ID935	82.1002	25.9455	4.32425	C C	NA	C C	A G	C T	A A	G G	C T	C C	C T	G G	T T	A G	G G	A A	A A	G G	C C	C T	C C	G G	C C	C C	C T	C T	T T	A A	C C	T T	A G	C T	C T	G T	T T	T T	C T	T T	A G	A C	C T	C T	C T	A G	A G	A G
Rambouillet	ID937	83.461	20.956	5.23899	C C	T T	C C	G G	C C	A A	A A	T T	C C	C C	A A	G G	G G	G G	G G	G G	A A	C C	C C	A A	G G	C C	C C	C C	C C	C C	G G	C C	T T	G G	C C	T T	T T	T T	T T	T T	T T	G G	C C	C C	T T	C C	A A	G G	G G
Rambouillet	ID939	87.5433	24.5847	4.91694	C C	T T	C T	A G	C C	A A	A G	T T	C C	C C	A G	G G	A G	G G	G G	G G	A A	C C	C C	A C	G G	C C	C T	C C	C C	C C	G G	C C	T T	G G	C C	T T	T T	T T	T T	T T	T T	G G	C C	C C	T T	C C	A A	G G	G G
Rambouillet	ID942	61.6886	8.07394	4.03697	C C	T T	C T	A G	C C	A A	G G	T T	C C	C T	G G	G T	G G	A G	A A	A A	G G	C T	C T	C C	A G	C T	C C	T T	T T	T T	A A	C T	T T	A A	T T	C C	G G	C T	T T	C C	C C	A A	A A	T T	C C	T T	G G	A A	A A
Rambouillet	ID943	81.6466	7.62035	3.81018	C C	C T	C T	A A	C T	A A	G G	C T	C C	C C	G G	G T	A A	G G	A G	A G	A G	C C	C T	C C	G G	C C	C C	C C	C C	C T	A G	C C	T T	G G	C C	T T	T T	T T	T T	T T	T T	G G	C C	C C	T T	C C	A A	G G	G G
Rambouillet	ID86	56.2455	5.17095	2.58548	C T	C T	C C	G G	C C	A A	A A	T T	C C	C C	A A	G G	G G	G G	G G	G G	A A	C C	C C	A A	G G	C C	C C	C C	C C	C C	G G	C C	T T	G G	C C	T T	T T	T T	T T	T T	T T	G G	C C	C C	T T	C C	A A	G G	G G
Rambouillet	ID279	64.8637	28.9392	4.13417	C T	T T	C T	A G	C C	A A	A G	T T	C C	C C	A G	G G	A G	G G	G G	G G	A A	C C	C C	A C	G G	C C	C C	C C	C C	C C	G G	C C	T T	G G	C C	T T	T T	T T	T T	T T	T T	G G	C C	C C	T T	C C	A A	G G	G G
Rambouillet	ID362	73.482	15.2407	3.04814	C T	T T	C T	A G	C C	A A	A G	T T	C C	C C	A G	G G	A G	G G	G G	G G	A A	C C	C C	A C	G G	C C	C T	C C	C C	C C	G G	C C	T T	G G	C C	T T	T T	T T	T T	T T	T T	G G	C C	C C	T T	C C	A A	G G	G G
Rambouillet	ID466	88.4505	20.1395	5.03488	C T	T T	C C	A G	C T	A A	A G	C T	C C	C C	A G	G T	A G	G G	A G	A G	A G	C C	C T	A C	G G	C C	C C	C C	C C	C T	A G	C C	T T	G G	C C	T T	T T	T T	T T	T T	T T	G G	C C	C C	T T	C C	A A	G G	G G
Rambouillet	ID468	71.214	16.8736	4.21841	C T	T T	C C	G G	C C	A A	A G	T T	C C	C T	A G	G T	G G	G G	A G	A G	A G	C C	C C	A C	G G	C C	C C	C T	C T	C T	A G	C C	T T	A G	C T	C T	G T	T T	T T	C T	T T	A G	A C	C T	C T	C T	A G	A G	A G
Rambouillet	ID470	76.6571	7.43891	3.71946	C T	T T	C C	G G	C C	A A	G G	T T	C C	T T	G G	T T	G G	G G	A A	A A	G G	C C	C C	C C	G G	C C	C C	T T	T T	T T	A A	C C	T T	A A	T T	C C	G G	T T	T T	C C	NA	A A	A A	T T	C C	T T	G G	A A	A A
Rambouillet	ID471	83.9146	21.8632	4.37263	C T	NA	C T	A G	C C	A A	A G	T T	C C	C C	A G	G G	A G	G G	G G	G G	A A	C C	C C	A C	G G	C C	C T	C C	C C	C C	G G	C C	T T	G G	C C	T T	T T	T T	T T	T T	T T	G G	C C	C C	T T	C C	A A	G G	G G
Rambouillet	ID472	73.482	25.9455	4.32425	C T	T T	C C	G G	C C	A A	A A	T T	C C	C C	A A	G G	G G	G G	G G	G G	A A	C C	C C	A A	G G	C C	C C	C C	C C	C C	G G	C C	T T	G G	C C	T T	T T	T T	T T	T T	T T	G G	C C	C C	T T	C C	A A	G G	G G
Rambouillet	ID475	64.8637	33.5658	4.79512	C T	T T	C C	G G	C C	A A	A G	T T	C C	C T	A G	G T	G G	G G	A G	A G	A G	C C	C C	A C	G G	C C	C C	C T	C T	C T	A G	C C	T T	A G	C T	C T	G T	T T	T T	C T	T T	A G	A C	C T	C T	C T	A G	A G	A G
Rambouillet	ID477	78.9251	21.2281	4.24562	C T	T T	C C	G G	C C	A A	A G	T T	C C	C T	A G	G T	G G	G G	A G	A G	A G	C C	C C	A C	G G	C C	C C	C T	C T	C T	A G	C C	T T	A G	C T	C T	G T	T T	T T	C T	T T	A G	A C	C T	C T	C T	A G	A G	A G
Rambouillet	ID478	72.1212	19.3684	3.87368	C T	T T	C C	G G	C C	A A	A A	T T	C C	C C	A A	G G	G G	G G	G G	G G	A A	C C	C C	A A	G G	C C	C C	C C	C C	C C	G G	C C	T T	G G	C C	T T	T T	T T	T T	T T	T T	G G	C C	C C	T T	C C	A A	G G	G G
Rambouillet	ID479	75.7499	26.3991	4.39985	C T	T T	C C	G G	C C	A A	A A	T T	C C	C C	A A	G G	G G	G G	G G	G G	A A	C C	C C	A A	G G	C C	C C	C C	C C	C C	G G	C C	T T	G G	C C	T T	T T	T T	T T	T T	T T	G G	C C	C C	T T	C C	A A	G G	G G
Rambouillet	ID480	64.4101	30.7536	4.39337	C T	NA	C C	A G	C T	A A	G G	C T	C C	C T	G G	T T	A G	G G	A A	A A	G G	C C	C T	C C	G G	C C	C C	C T	C T	T T	A A	C C	T T	A G	C T	C T	G T	T T	T T	C T	T T	A G	A C	C T	C T	C T	A G	A G	A G
Rambouillet	ID482	61.235	17.5087	4.37717	C T	T T	C C	G G	C C	A A	A G	T T	C C	C T	A G	G T	G G	G G	A G	A G	A G	C C	C C	A C	G G	C C	C C	C T	C T	C T	A G	C C	T T	A G	C T	C T	G T	T T	T T	C T	T T	A G	A C	C T	C T	C T	A G	A G	A G
Rambouillet	ID483	64.8637	30.2093	5.03488	C T	T T	C C	G G	C C	A A	A A	T T	C C	C C	A A	G G	G G	G G	G G	G G	A A	C C	C C	A A	G G	C C	C C	C C	C C	C C	G G	C C	T T	G G	C C	T T	T T	T T	T T	T T	T T	G G	C C	C C	T T	C C	A A	G G	G G
Rambouillet	ID484	60.3278	30.3	3.7875	C T	NA	C T	A G	C C	A A	G G	T T	C C	C T	G G	G T	A G	G G	A G	A G	A G	C C	C C	C C	G G	C C	C C	C T	C T	C T	A G	C C	T T	A G	C T	C T	G T	T T	T T	C T	T T	A G	A C	C T	C T	C T	A G	A G	A G
Rambouillet	ID485	66.6781	26.4898	4.41497	C T	T T	C C	A G	C T	A A	A G	C T	C C	C C	A G	G T	A G	G G	A G	A G	A G	C C	C T	A C	G G	C C	C C	C C	C C	C T	A G	C C	T T	G G	C C	T T	T T	T T	T T	T T	T T	G G	C C	C C	T T	C C	A A	G G	G G
Rambouillet	ID487	70.7604	34.7452	4.34315	C T	T T	C C	G G	C C	A A	A G	T T	C C	C T	A G	G T	G G	G G	A G	A G	A G	C C	C C	A C	G G	C C	C C	C T	C T	C T	A G	C C	T T	A G	C T	C T	G T	T T	T T	C T	T T	A G	A C	C T	C T	C T	A G	A G	A G
Rambouillet	ID489	61.235	11.2491	3.7497	C T	NA	C T	A G	C C	A A	A G	T T	C C	C C	A G	G G	A G	G G	G G	G G	A A	C C	C C	A C	G G	C C	C C	C C	C C	C C	G G	C C	T T	G G	C C	T T	T T	T T	T T	T T	T T	G G	C C	C C	T T	C C	A A	G G	G G
Rambouillet	ID491	73.0284	23.4054	3.90089	C T	NA	C C	G G	C C	A A	A G	T T	C C	C T	A G	G T	G G	G G	A G	A G	A G	C C	C C	A C	G G	C C	C C	C T	C T	C T	A G	C C	T T	A G	C T	C T	G T	T T	T T	C T	T T	A G	A C	C T	C T	C T	A G	A G	A G
Rambouillet	ID496	63.9565	21.1374	4.22748	C T	T T	C T	A G	C C	A A	A G	T T	C C	C C	A G	G G	A G	G G	G G	G G	A A	C C	C C	A C	G G	C C	C T	C C	C C	C C	G G	C C	T T	G G	C C	T T	T T	T T	T T	T T	T T	G G	C C	C C	T T	C C	A A	G G	G G
Rambouillet	ID497	75.7499	27.2155	5.44311	C T	T T	C C	G G	C C	A A	A A	T T	C C	C C	A A	G G	G G	G G	G G	G G	A A	C C	C C	A A	G G	C C	C C	C C	C C	C C	G G	C C	T T	G G	C C	T T	T T	T T	T T	T T	T T	G G	C C	C C	T T	C C	A A	G G	G G
Rambouillet	ID498	63.0493	29.3928	4.8988	C T	T T	T T	A A	C C	A A	G G	T T	C C	C C	G G	G G	A A	G G	G G	G G	A A	C C	C C	C C	G G	C C	T T	C C	C C	C C	G G	C C	T T	G G	C C	T T	T T	T T	T T	T T	T T	G G	C C	C C	T T	C C	A A	A G	G G
Rambouillet	ID500	68.0389	19.9581	3.32634	C T	T T	C T	A G	C C	A A	A G	T T	C C	C C	A G	G G	A G	G G	G G	G G	A A	C C	C C	A C	G G	C C	C T	C C	C C	C C	G G	C C	T T	G G	C C	T T	T T	T T	T T	T T	T T	G G	C C	C C	T T	C C	A A	G G	G G
Rambouillet	ID504	59.4206	15.8757	3.96893	C T	T T	C C	G G	C C	A A	A A	T T	C C	C C	A A	G G	G G	G G	G G	G G	A A	C C	C C	A A	G G	C C	C C	C C	C C	C C	G G	C C	T T	G G	C C	T T	T T	T T	T T	T T	T T	G G	C C	C C	T T	C C	A A	G G	G G
Rambouillet	ID505	66.6781	26.7619	4.46032	C T	T T	C T	A G	C C	A A	A G	T T	C C	C C	A G	G G	A G	G G	G G	G G	A A	C C	C C	A C	G G	C C	C C	C C	C C	C C	G G	C C	T T	G G	C C	T T	T T	T T	T T	T T	T T	G G	C C	C C	T T	C C	A A	G G	G G
Rambouillet	ID506	69.3996	20.3663	3.39438	C T	T T	C C	G G	C C	A A	A G	T T	C C	C T	A G	G T	G G	G G	A G	A G	A G	C C	C C	A C	G G	C C	C C	C T	C T	C T	A G	C C	T T	A G	C T	C T	G T	T T	T T	C T	T T	A G	A C	C T	C T	C T	A G	A G	A G
Rambouillet	ID507	59.8742	10.5233	3.50778	C T	T T	T T	A A	C T	A C	G G	C T	C T	C C	A G	G G	A G	A G	A G	A G	A G	C T	C T	C C	A G	C T	C C	C T	C T	C T	A G	C T	T T	A G	C T	C T	G T	C T	T T	C T	C T	A G	A C	C T	C T	C T	A G	A G	A G
Rambouillet	ID512	53.5239	23.0879	3.84798	C T	NA	C C	G G	C C	A A	G G	T T	C C	T T	G G	T T	G G	G G	A A	A A	G G	C C	C C	C C	G G	C C	C C	T T	T T	T T	A A	C C	T T	A A	T T	C C	G G	T T	T T	C C	NA	A A	A A	T T	C C	T T	G G	A A	A A
Rambouillet	ID514	58.5134	21.7724	3.62874	C T	T T	C C	G G	C C	A A	A G	T T	C C	C T	A G	G T	G G	G G	A G	A G	A G	C C	C C	A C	G G	C C	C C	C T	C T	C T	A G	C C	T T	A G	C T	C T	G T	T T	T T	C T	T T	A G	A C	C T	C T	C T	A G	A G	A G
Rambouillet	ID515	56.2455	22.226	4.44521	C T	T T	C C	G G	C C	A A	A G	T T	C C	C T	A G	G T	G G	G G	A G	A G	A G	C C	C C	A C	G G	C C	C C	C T	C T	C T	A G	C C	T T	A G	C T	C T	G T	T T	T T	C T	T T	A G	A C	C T	C T	C T	A G	A G	A G
Rambouillet	ID516	60.3278	7.93787	3.96893	C T	C T	C T	A G	C C	A A	A G	T T	C C	C C	A G	G G	A G	G G	G G	G G	A A	C C	C C	A C	G G	C C	C T	C C	C C	C C	G G	C C	T T	G G	C C	T T	T T	T T	T T	T T	T T	G G	C C	C C	T T	C C	A A	G G	G G
Rambouillet	ID517	66.6781	33.3844	4.7692	C T	T T	C C	G G	C C	A A	A A	T T	C C	C C	A A	G G	G G	G G	G G	G G	A A	C C	C C	A A	G G	C C	C C	C C	C C	C C	G G	C C	T T	G G	C C	T T	T T	T T	T T	T T	T T	G G	C C	C C	T T	C C	A A	G G	G G
Rambouillet	ID518	71.6676	33.339	4.16738	C T	T T	C T	A G	C C	A A	A G	T T	C C	C C	A G	G G	A G	G G	G G	G G	A A	C C	C C	A C	G G	C C	C T	C C	C C	C C	G G	C C	T T	G G	C C	T T	T T	T T	T T	T T	T T	G G	C C	C C	T T	C C	A A	G G	G G
Rambouillet	ID522	61.6886	30.3907	4.34153	C T	T T	C C	G G	C C	A A	A A	T T	C C	C C	A A	G G	G G	G G	G G	G G	A A	C C	C C	A A	G G	C C	C C	C C	C C	C C	G G	C C	T T	G G	C C	T T	T T	T T	T T	T T	T T	G G	C C	C C	T T	C C	A A	G G	G G
Rambouillet	ID523	57.6062	30.6628	4.38041	C T	T T	C C	G G	C C	A A	A G	T T	C C	C T	A G	G T	G G	G G	A G	A G	A G	C C	C C	A C	G G	C C	C C	C T	C T	C T	A G	C C	T T	A G	C T	C T	G T	T T	T T	C T	T T	A G	A C	C T	C T	C T	A G	A G	A G
Rambouillet	ID526	58.967	27.8052	3.97217	C T	T T	C T	A G	C C	A A	G G	T T	C C	C T	G G	G T	A G	G G	A G	A G	A G	C C	C C	C C	G G	C C	C C	C T	C T	C T	A G	C C	T T	A G	C T	C T	G T	T T	T T	C T	T T	A G	A C	C T	C T	C T	A G	A G	A G
Rambouillet	ID528	57.6062	24.6301	3.51858	C T	T T	C T	A G	C C	A A	A G	T T	C C	C C	A G	G G	A G	G G	G G	G G	A A	C C	C C	A C	G G	C C	C T	C C	C C	C C	G G	C C	T T	G G	C C	T T	T T	T T	T T	T T	T T	G G	C C	C C	T T	C C	A A	G G	G G
Rambouillet	ID529	63.0493	26.1723	4.36205	C T	T T	C C	G G	C C	A A	A A	T T	C C	C C	A A	G G	G G	G G	G G	G G	A A	C C	C C	A A	G G	C C	C C	C C	C C	C C	G G	C C	T T	G G	C C	T T	T T	T T	T T	T T	T T	G G	C C	C C	T T	C C	A A	G G	G G
Rambouillet	ID531	78.4715	17.9623	4.49056	C T	T T	C C	G G	C C	A A	A G	T T	C C	C T	A G	G T	G G	G G	A G	A G	A G	C C	C C	A C	G G	C C	C C	C T	C T	C T	A G	C C	T T	A G	C T	C T	G T	T T	T T	C T	T T	A G	A C	C T	C T	C T	A G	A G	A G
Rambouillet	ID532	69.3996	33.0669	4.13336	C T	T T	C T	A G	C C	A A	A G	T T	C C	C C	A G	G G	A G	G G	G G	G G	A A	C C	C C	A C	G G	C C	C T	C C	C C	C C	G G	C C	T T	G G	C C	T T	T T	T T	T T	T T	T T	G G	C C	C C	T T	C C	A A	G G	G G
Rambouillet	ID533	61.235	29.4835	4.21193	C T	T T	C C	G G	C C	A A	A A	T T	C C	C C	A A	G G	G G	G G	G G	G G	A A	C C	C C	A A	G G	C C	C C	C C	C C	C C	G G	C C	T T	G G	C C	T T	T T	T T	T T	T T	T T	G G	C C	C C	T T	C C	A A	G G	G G
Rambouillet	ID535	57.6062	27.7145	3.95921	C T	T T	C T	A G	C C	A A	A G	T T	C C	C C	A G	G G	A G	G G	G G	G G	A A	C C	C C	A C	G G	C C	C C	C C	C C	C C	G G	C C	T T	G G	C C	T T	T T	T T	T T	T T	T T	G G	C C	C C	T T	C C	A A	G G	G G
Rambouillet	ID536	57.6062	22.4982	3.7497	C T	T T	C T	A A	C T	A A	G G	C T	C C	C C	G G	G T	A A	G G	A G	A G	A G	C C	C T	C C	G G	C C	C C	C C	C C	C T	A G	C C	T T	G G	C C	T T	T T	T T	T T	T T	T T	G G	C C	C C	T T	C C	A A	G G	G G
Rambouillet	ID541	64.8637	31.434	4.49056	C T	T T	C C	G G	C C	A A	A A	T T	C C	C C	A A	G G	G G	G G	G G	G G	A A	C C	C C	A A	G G	C C	C C	C C	C C	C C	G G	C C	T T	G G	C C	T T	T T	T T	T T	T T	T T	G G	C C	C C	T T	C C	A A	G G	G G
Rambouillet	ID543	64.8637	39.7347	4.96684	C T	T T	C C	G G	C C	A A	A G	T T	C C	C T	A G	G T	G G	G G	A G	A G	A G	C C	C C	A C	G G	C C	C C	C T	C T	C T	A G	C C	T T	A G	C T	C T	G T	T T	T T	C T	T T	A G	A C	C T	C T	C T	A G	A G	A G
Rambouillet	ID544	68.0389	26.5352	3.79074	C T	NA	C C	G G	C C	A A	A A	T T	C C	C C	A A	G G	G G	G G	G G	G G	A A	C C	C C	A A	G G	C C	C C	C C	C C	C C	G G	C C	T T	G G	C C	T T	T T	T T	T T	T T	T T	G G	C C	C C	T T	C C	A A	G G	G G
Rambouillet	ID545	67.1317	32.8401	4.69144	C T	T T	C T	A G	C C	A A	A G	T T	C C	C C	A G	G G	A G	G G	G G	G G	A A	C C	C C	A C	G G	C C	C C	C C	C C	C C	G G	C C	T T	G G	C C	T T	T T	T T	T T	T T	T T	G G	C C	C C	T T	C C	A A	G G	G G
Rambouillet	ID546	57.1526	26.4444	3.77778	C T	C T	C T	A G	C C	A A	A G	T T	C C	C C	A G	G G	A G	G G	G G	G G	A A	C C	C C	A C	G G	C C	C T	C C	C C	C C	G G	C C	T T	G G	C C	T T	T T	T T	T T	T T	T T	G G	C C	C C	T T	C C	A A	G G	G G
Rambouillet	ID548	48.988	37.3307	4.66633	C T	T T	C T	A G	C C	A A	A G	T T	C C	C C	A G	G G	A G	G G	G G	G G	A A	C C	C C	A C	G G	C C	C T	C C	C C	C C	G G	C C	T T	G G	C C	T T	T T	T T	T T	T T	T T	G G	C C	C C	T T	C C	A A	G G	G G
Rambouillet	ID550	64.4101	27.6238	3.94625	C T	T T	C C	A G	C T	A A	A G	C T	C C	C C	A G	G T	A G	G G	A G	A G	A G	C C	C T	A C	G G	C C	C C	C C	C C	C T	A G	C C	T T	G G	C C	T T	T T	T T	T T	T T	T T	G G	C C	C C	T T	C C	A A	G G	G G
Rambouillet	ID551	54.8847	30.436	3.80451	C T	C T	C C	A G	C T	A A	A G	C T	C C	C C	A G	G T	A G	G G	A G	A G	A G	C C	C T	A C	G G	C C	C C	C C	C C	C T	A G	C C	T T	G G	C C	T T	T T	T T	T T	T T	T T	G G	C C	C C	T T	C C	A A	G G	G G
Rambouillet	ID552	60.7814	29.5289	4.21841	C T	NA	C T	A G	C C	A A	G G	T T	C C	C T	G G	G T	A G	G G	A G	A G	A G	C C	C C	C C	G G	C C	C C	C T	C T	C T	A G	C C	T T	A G	C T	C T	G T	T T	T T	C T	T T	A G	A C	C T	C T	C T	A G	A G	A G
Rambouillet	ID554	53.9775	18.053	4.51324	C T	C T	C T	A G	C C	A A	A G	T T	C C	C C	A G	G G	A G	G G	G G	G G	A A	C C	C C	A C	G G	C C	C T	C C	C C	C C	G G	C C	T T	G G	C C	T T	T T	T T	T T	T T	T T	G G	C C	C C	T T	C C	A A	G G	G G
Rambouillet	ID557	63.0493	38.5554	4.81942	C T	C T	C C	A G	C T	A A	A G	C T	C C	C C	A G	G T	A G	G G	A G	A G	A G	C C	C T	A C	G G	C C	C C	C C	C C	C T	A G	C C	T T	G G	C C	T T	T T	T T	T T	T T	T T	G G	C C	C C	T T	C C	A A	G G	G G
Rambouillet	ID558	61.235	30.7989	4.39985	C T	T T	C C	G G	C C	A A	A A	T T	C C	C C	A A	G G	G G	G G	G G	G G	A A	C C	C C	A A	G G	C C	C C	C C	C C	C C	G G	C C	T T	G G	C C	T T	T T	T T	T T	T T	T T	G G	C C	C C	T T	C C	A A	G G	G G
Rambouillet	ID560	67.5853	28.2134	4.03049	C T	T T	C C	G G	C C	A A	A A	T T	C C	C C	A A	G G	G G	G G	G G	G G	A A	C C	C C	A A	G G	C C	C C	C C	C C	C C	G G	C C	T T	G G	C C	T T	T T	T T	T T	T T	T T	G G	C C	C C	T T	C C	A A	G G	G G
Rambouillet	ID561	61.6886	24.1311	3.4473	C T	T T	C C	G G	C C	A A	A A	T T	C C	C C	A A	G G	G G	G G	G G	G G	A A	C C	C C	A A	G G	C C	C C	C C	C C	C C	G G	C C	T T	G G	C C	T T	T T	T T	T T	T T	T T	G G	C C	C C	T T	C C	A A	G G	G G
Rambouillet	ID565	54.8847	29.7103	4.24433	C T	T T	C C	G G	C C	A A	A A	T T	C C	C C	A A	G G	G G	G G	G G	G G	A A	C C	C C	A A	G G	C C	C C	NA	C C	C C	G G	C C	T T	G G	C C	T T	T T	T T	T T	T T	T T	G G	C C	C C	T T	C C	A A	G G	G G
Rambouillet	ID566	70.3068	27.0795	3.86849	C T	T T	C T	A G	C C	A A	A G	T T	C C	C C	A G	G G	A G	G G	G G	G G	A A	C C	C C	A C	G G	C C	C T	C C	C C	C C	G G	C C	T T	G G	C C	T T	T T	T T	T T	T T	T T	G G	C C	C C	T T	C C	A A	G G	G G
Rambouillet	ID567	68.946	30.1185	4.30265	C T	T T	C C	A G	C T	A A	A G	C T	C C	C C	A G	G T	A G	G G	A G	A G	A G	C C	C T	A C	G G	C C	C C	C C	C C	C T	A G	C C	T T	G G	C C	T T	T T	T T	T T	T T	T T	G G	C C	C C	T T	C C	A A	G G	G G
Rambouillet	ID568	56.2455	26.3991	3.29988	C T	T T	C C	G G	C C	A A	A A	T T	C C	C C	A A	G G	G G	G G	G G	G G	A A	C C	C C	A A	G G	C C	C C	C C	C C	C C	G G	C C	T T	G G	C C	T T	T T	T T	T T	T T	T T	G G	C C	C C	T T	C C	A A	G G	G G
Rambouillet	ID572	64.4101	30.3907	4.34153	C T	T T	C C	G G	C C	A A	A A	T T	C C	C C	A A	G G	G G	G G	G G	G G	A A	C C	C C	A A	G G	C C	C C	C C	C C	C C	G G	C C	T T	G G	C C	T T	T T	T T	T T	T T	T T	G G	C C	C C	T T	C C	A A	G G	G G
Rambouillet	ID573	65.3173	18.9148	3.78296	C T	T T	C C	G G	C C	A A	A A	T T	C C	C C	A A	G G	G G	G G	G G	G G	A A	C C	C C	A A	G G	C C	C C	C C	C C	C C	G G	C C	T T	G G	C C	T T	T T	T T	T T	T T	T T	G G	C C	C C	T T	C C	A A	G G	G G
Rambouillet	ID574	67.5853	24.9476	4.15793	C T	T T	T T	A A	C T	A C	G G	C T	C T	C C	A G	G G	A G	A G	A G	A G	A G	C T	C T	C C	A G	C T	C T	C T	C T	C T	A G	C T	T T	A G	C T	C T	G T	C T	T T	C T	C T	A G	A C	C T	C T	C T	A G	A G	A G
Rambouillet	ID577	60.7814	21.3188	4.26377	C T	T T	C C	G G	C C	A A	A G	T T	C C	C T	A G	G T	G G	G G	A G	A G	A G	C C	C C	A C	G G	C C	C C	C T	C T	C T	A G	C C	T T	A G	C T	C T	G T	T T	T T	C T	T T	A G	A C	C T	C T	C T	A G	A G	A G
Rambouillet	ID578	69.3996	27.5784	3.4473	C T	T T	C T	A G	C C	A A	A G	T T	C C	C C	A G	G G	A G	G G	G G	G G	A A	C C	C C	A C	G G	C C	C T	C C	C C	C C	G G	C C	T T	G G	C C	T T	T T	T T	T T	T T	T T	G G	C C	C C	T T	C C	A A	G G	G G
Rambouillet	ID583	64.8637	43.5449	5.44311	C T	T T	C C	A G	C T	A A	A G	C T	C C	C C	A G	G T	A G	G G	A G	A G	A G	C C	C T	A C	G G	C C	C C	C C	C C	C T	A G	C C	T T	G G	C C	T T	T T	T T	T T	T T	T T	G G	C C	C C	T T	C C	A A	G G	G G
Rambouillet	ID584	61.235	21.092	4.21841	C T	T T	C C	G G	C C	A A	A A	T T	C C	C C	A A	G G	G G	G G	G G	G G	A A	C C	C C	A A	G G	C C	C C	C C	C C	C C	G G	C C	T T	G G	C C	T T	T T	T T	T T	T T	T T	G G	C C	C C	T T	C C	A A	G G	G G
Rambouillet	ID585	63.9565	37.3307	4.66633	C T	T T	T T	A A	C C	A A	G G	T T	C C	C C	G G	G G	A A	G G	G G	G G	A A	C C	C C	C C	G G	C C	T T	C C	C C	C C	G G	C C	T T	G G	C C	T T	T T	T T	T T	T T	T T	G G	C C	C C	T T	C C	A A	G G	G G
Rambouillet	ID591	62.1422	22.5435	4.50871	C T	T T	C T	A G	C C	A A	A G	T T	C C	C C	A G	G G	A G	G G	G G	G G	A A	C C	C C	A C	G G	C C	C T	C C	C C	C C	G G	C C	T T	G G	C C	T T	T T	T T	T T	T T	T T	G G	C C	C C	T T	C C	A A	G G	G G
Rambouillet	ID594	73.482	32.5226	4.64608	C T	C T	C C	G G	C C	A A	A G	T T	C C	C T	A G	G T	G G	G G	A G	A G	A G	C C	C C	A C	G G	C C	C C	C T	C T	C T	A G	C C	T T	A G	C T	C T	G T	T T	T T	C T	T T	A G	A C	C T	C T	C T	A G	A G	A G
Rambouillet	ID595	57.6062	41.0048	5.12559	C T	T T	C T	A G	C C	A A	A G	C T	C C	C C	A G	G T	A G	G G	A G	NA	A G	C C	C C	A C	G G	C C	C C	C C	C C	C C	A G	C C	G T	G G	C C	T T	G T	T T	T T	C T	C T	G G	C C	C C	T T	C C	A G	A G	A G
Rambouillet	ID598	58.967	25.9908	4.33181	C T	C T	C T	A G	C C	A A	G G	T T	C C	C T	G G	G T	A G	G G	A G	A G	A G	C C	C C	C C	G G	C C	C T	C T	C T	C T	A G	C C	T T	A G	C T	C T	G T	T T	T T	C T	T T	A G	A C	C T	C T	C T	A G	A G	A G
Rambouillet	ID599	50.3488	26.6712	3.81018	C T	NA	C T	A G	C C	A A	G G	T T	C C	C T	G G	G T	A G	G G	A G	A G	A G	C C	C C	C C	G G	C C	C T	C T	C T	C T	A G	C C	T T	A G	C T	C T	G T	T T	T T	C T	T T	A G	A C	C T	C T	C T	A G	A G	A G
Rambouillet	ID601	65.3173	29.9371	4.27673	C T	T T	C C	A G	C T	A A	A G	T T	C C	C C	A G	G T	A G	G G	A G	A G	A G	C C	C T	A C	G G	C C	C C	C C	C C	C T	A G	C C	T T	G G	C C	T T	T T	T T	T T	T T	T T	G G	C C	C C	T T	C C	A A	G G	G G
Rambouillet	ID602	54.4311	24.5847	3.5121	C T	C T	C T	A G	C C	A A	G G	T T	C C	C T	G G	G T	A G	G G	A G	A G	A G	C C	C C	C C	G G	C C	C C	C T	C T	C T	A G	C C	T T	A G	C T	C T	G T	T T	T T	C T	T T	A G	A C	C T	C T	C T	A G	A G	A G
Rambouillet	ID603	59.8742	34.5637	4.32047	C T	T T	C T	A G	C C	A A	A G	T T	C C	C C	A G	G G	A G	G G	G G	G G	A A	C C	C C	A C	G G	C C	C T	C C	C C	C C	G G	C C	T T	G G	C C	T T	T T	T T	T T	T T	T T	G G	C C	C C	T T	C C	A A	G G	G G
Rambouillet	ID605	74.3891	23.9043	4.78086	C T	C T	C C	A G	C T	A A	A G	C T	C C	C C	A G	G T	A G	G G	A G	A G	A G	C C	C T	A C	G G	C C	C C	C C	C C	C T	A G	C C	T T	G G	C C	T T	T T	T T	T T	T T	T T	G G	C C	C C	T T	C C	A A	G G	G G
Rambouillet	ID606	66.2245	26.5352	4.42253	C T	T T	C C	G G	C C	A A	A A	T T	C C	C C	A A	G G	G G	G G	G G	G G	A A	C C	C C	A A	G G	C C	C C	C C	C C	C C	G G	C C	T T	G G	C C	T T	T T	T T	T T	T T	T T	G G	C C	C C	T T	C C	A A	G G	G G
Rambouillet	ID612	65.3173	39.8708	5.69582	C T	T T	C T	A G	C C	A A	A G	T T	C C	C C	A G	G G	A G	G G	G G	G G	A A	C C	C C	A C	G G	C C	C T	C C	C C	C C	G G	C C	T T	G G	C C	T T	T T	T T	T T	T T	T T	G G	C C	C C	T T	C C	A A	G G	G G
Rambouillet	ID614	67.5853	22.8157	4.56314	C T	T T	C C	G G	C C	A A	A G	T T	C C	C T	A G	G T	G G	G G	A G	A G	A G	C C	C C	A C	G G	C C	C C	C T	C T	C T	A G	C C	T T	A G	C T	C T	G T	T T	T T	C T	T T	A G	A C	C T	C T	C T	A G	A G	A G
Rambouillet	ID618	67.5853	25.7187	4.28645	C T	T T	C T	A G	C C	A A	G G	T T	C C	C T	G G	G T	A G	G G	A G	A G	A G	C C	C C	C C	G G	C C	C C	C T	C T	C T	A G	C C	T T	A G	C T	C T	G T	T T	T T	C T	T T	A G	A C	C T	C T	C T	A G	A G	A G
Rambouillet	ID620	58.967	26.8073	4.46788	C T	T T	C T	A G	C C	A A	A G	T T	C C	C C	A G	G G	A G	G G	G G	G G	A A	C C	C C	A C	G G	C C	C T	C C	C C	C C	G G	C C	T T	G G	C C	T T	T T	T T	T T	T T	T T	G G	C C	C C	T T	C C	A A	G G	G G
Rambouillet	ID621	80.2858	29.0753	4.15361	C T	C T	C C	G G	C C	A A	A A	T T	C C	C C	A A	G G	G G	G G	G G	G G	A A	C C	C C	A A	G G	C C	C C	C C	C C	C C	G G	C C	T T	G G	C C	T T	T T	T T	T T	T T	T T	G G	C C	C C	T T	C C	A A	G G	G G
Rambouillet	ID622	79.3787	28.0774	4.01105	C T	T T	C C	G G	C C	A A	A A	T T	C C	C C	A A	G G	G G	G G	G G	G G	A A	C C	C C	A A	G G	C C	C C	C C	C C	C C	G G	C C	T T	G G	C C	T T	T T	T T	T T	T T	T T	G G	C C	C C	T T	C C	A A	G G	G G
Rambouillet	ID624	66.2245	34.2916	4.8988	C T	T T	C T	A G	C C	A A	A G	T T	C C	C C	A G	G G	A G	G G	G G	G G	A A	C C	C C	A C	G G	C C	C T	C C	C C	C C	G G	C C	T T	G G	C C	T T	T T	T T	T T	T T	T T	G G	C C	C C	T T	C C	A A	G G	G G
Rambouillet	ID631	64.8637	21.5456	4.30913	C T	T T	C C	G G	C C	A A	A G	T T	C C	C T	A G	G T	G G	G G	A G	A G	A G	C C	C C	A C	G G	C C	C C	C T	C T	C T	A G	C C	T T	A G	C T	C T	G T	T T	T T	C T	T T	A G	A C	C T	C T	C T	A G	A G	A G
Rambouillet	ID634	65.7709	20.1395	5.03488	C T	T T	C C	G G	C C	A A	A A	T T	C C	C C	A A	G G	G G	G G	G G	G G	A A	C C	C C	A A	G G	C C	C C	C C	C C	C C	G G	C C	T T	G G	C C	T T	T T	T T	T T	T T	T T	G G	C C	C C	T T	C C	A A	G G	G G
Rambouillet	ID636	61.6886	20.956	3.49266	C T	C T	C C	A G	C T	A A	A G	C T	C C	C C	A G	G T	A G	G G	A G	A G	A G	C C	C T	A C	G G	C C	C C	C C	C C	C T	A G	C C	T T	G G	C C	T T	T T	T T	T T	T T	T T	G G	C C	C C	T T	C C	A A	G G	G G
Rambouillet	ID640	66.2245	10.2512	5.12559	C T	T T	C C	G G	C C	A A	A A	T T	C C	C C	A A	G G	G G	G G	G G	G G	A A	C C	C C	A A	G G	C C	C C	C C	C C	C C	G G	C C	T T	G G	C C	T T	T T	T T	T T	T T	T T	G G	C C	C C	T T	C C	A A	G G	G G
Rambouillet	ID643	53.0703	32.0236	4.00295	C T	T T	C C	G G	C C	A A	A A	T T	C C	C C	A A	G G	G G	G G	G G	G G	A A	C C	C C	A A	G G	C C	C C	C C	C C	C C	G G	C C	T T	G G	C C	T T	T T	T T	T T	T T	T T	G G	C C	C C	T T	C C	A A	G G	G G
Rambouillet	ID644	68.946	29.1206	4.16009	C T	T T	C C	A G	C T	A A	A G	C T	C C	C C	A G	G T	A G	G G	A G	A G	A G	C C	C T	A C	G G	C C	C C	C C	C C	C T	A G	C C	T T	G G	C C	T T	T T	T T	T T	T T	T T	G G	C C	C C	T T	C C	A A	G G	G G
Rambouillet	ID647	64.4101	22.725	3.24643	C T	T T	C T	A G	C C	A A	G G	T T	C C	C T	G G	G T	A G	G G	A G	A G	A G	C C	C C	C C	G G	C C	C T	C T	C T	C T	A G	C C	T T	A G	C T	C T	G T	T T	T T	C T	T T	A G	A C	C T	C T	C T	A G	A G	A G
Rambouillet	ID649	58.5134	26.3991	3.7713	C T	T T	C C	A G	C T	A A	A G	C T	C C	C C	A G	G T	A G	G G	A G	A G	A G	C C	C T	A C	G G	C C	C C	C C	C C	C T	A G	C C	T T	G G	C C	T T	T T	T T	T T	T T	T T	G G	C C	C C	T T	C C	A A	G G	G G
Rambouillet	ID651	78.4715	29.8917	4.98196	C T	T T	C C	G G	C C	A A	A G	T T	C C	C T	A G	G T	G G	G G	A G	A G	A G	C C	C C	A C	G G	C C	C C	C T	C T	C T	A G	C C	T T	A G	C T	C T	G T	T T	T T	C T	T T	A G	A C	C T	C T	C T	A G	A G	A G
Rambouillet	ID652	72.5748	27.2155	3.88793	C T	T T	C T	A G	C C	A A	G G	T T	C C	C T	G G	G T	A G	G G	A G	A G	A G	C C	C C	C C	G G	C C	C T	C T	C T	C T	A G	C C	T T	A G	C T	C T	G T	T T	T T	C T	T T	A G	A C	C T	C T	C T	A G	A G	A G
Rambouillet	ID654	54.4311	29.1206	4.16009	C T	T T	C C	G G	C C	A A	A A	T T	C C	C C	A A	G G	G G	G G	G G	G G	A A	C C	C C	A A	G G	C C	C C	C C	C C	C C	G G	C C	T T	G G	C C	T T	T T	T T	T T	T T	T T	G G	C C	C C	T T	C C	A A	G G	G G
Rambouillet	ID656	68.4924	27.5784	3.93977	C T	T T	C C	G G	C C	A A	A A	T T	C C	C C	A A	G G	G G	G G	G G	G G	A A	C C	C C	A A	G G	C C	C C	C C	C C	C C	G G	C C	T T	G G	C C	T T	T T	T T	T T	T T	T T	G G	C C	C C	T T	C C	A A	G G	G G
Rambouillet	ID659	63.0493	21.3188	3.55314	C T	T T	C T	A G	C C	A A	A G	T T	C C	C C	A G	G G	A G	G G	G G	G G	A A	C C	C C	A C	G G	C C	C T	C C	C C	C C	G G	C C	T T	G G	C C	T T	T T	T T	T T	T T	T T	G G	C C	C C	T T	C C	A A	G G	G G
Rambouillet	ID661	55.7919	23.3146	3.33066	C T	T T	C C	A G	C T	A A	A G	C T	C C	C C	A G	G T	A G	G G	A G	A G	A G	C C	C T	A C	G G	C C	C C	C C	C C	C T	A G	C C	T T	G G	C C	T T	T T	T T	T T	T T	T T	G G	C C	C C	T T	C C	A A	G G	G G
Rambouillet	ID663	58.967	14.6964	2.93928	C T	T T	C T	A G	C C	A A	A G	T T	C C	C C	A G	G G	A G	G G	G G	G G	A A	C C	C C	A C	G G	C C	C C	C C	C C	C C	G G	C C	T T	G G	C C	T T	T T	T T	T T	T T	T T	G G	C C	C C	T T	C C	A A	G G	G G
Rambouillet	ID665	56.2455	20.5931	3.43218	C T	T T	C T	A G	C C	A A	A G	T T	C C	C C	A G	G G	A G	G G	G G	G G	A A	C C	C C	A C	G G	C C	C T	C C	C C	C C	G G	C C	T T	G G	C C	T T	T T	T T	T T	T T	T T	G G	C C	C C	T T	C C	A A	G G	G G
Rambouillet	ID666	66.6781	15.3314	3.06628	C T	C T	C C	G G	C C	A A	A A	T T	C C	C C	A A	G G	G G	G G	G G	G G	A A	C C	C C	A A	G G	C C	C C	C C	C C	C C	G G	C C	T T	G G	C C	T T	T T	T T	T T	T T	T T	G G	C C	C C	T T	C C	A A	G G	G G
Rambouillet	ID668	59.4206	11.2037	2.80093	C T	C T	C C	G G	C C	A A	A A	T T	C C	C C	A A	G G	G G	G G	G G	G G	A A	C C	C C	A A	G G	C C	C C	C C	C C	C C	G G	C C	T T	G G	C C	T T	T T	T T	T T	T T	T T	G G	C C	C C	T T	C C	A A	G G	G G
Rambouillet	ID674	57.1526	26.5805	4.43009	C T	T T	C T	A G	C T	A C	G G	C T	C T	C T	A G	G T	G G	A G	A A	A A	G G	C T	C T	C C	A G	C T	C C	T T	T T	T T	A A	C T	T T	A A	T T	C C	G G	C T	T T	C C	C C	A A	A A	T T	C C	T T	G G	A A	A A
Rambouillet	ID677	62.5957	19.9581	2.85115	C T	T T	C C	G G	C C	A A	A A	T T	C C	C C	A A	G G	G G	G G	G G	G G	A A	C C	C C	A A	G G	C C	C C	C C	C C	C C	G G	C C	T T	G G	C C	T T	T T	T T	T T	T T	T T	G G	C C	C C	T T	C C	A A	G G	G G
Rambouillet	ID679	58.0598	24.8569	3.55098	C T	T T	T T	A A	C C	A A	G G	T T	C C	C C	G G	G G	A A	G G	G G	G G	A A	C C	C C	C C	G G	C C	C T	C C	C C	C C	G G	C C	T T	G G	C C	T T	T T	T T	T T	T T	T T	G G	C C	C C	T T	C C	A A	G G	G G
Rambouillet	ID684	87.9969	32.0236	4.5748	C T	T T	C T	A G	C C	A A	A G	T T	C C	C C	A G	G G	A G	G G	G G	G G	A A	C C	C C	A C	G G	C C	C C	C C	C C	C C	G G	C C	T T	G G	C C	T T	T T	T T	T T	T T	T T	G G	C C	C C	T T	C C	A A	G G	G G
Rambouillet	ID687	78.4715	22.6796	4.53592	C T	T T	C T	A G	C C	A A	A G	T T	C C	C C	A G	G G	A G	G G	G G	G G	A A	C C	C C	A C	G G	C C	C C	C C	C C	C C	G G	C C	T T	G G	C C	T T	T T	T T	T T	T T	T T	G G	C C	C C	T T	C C	A A	G G	G G
Rambouillet	ID688	81.193	32.2051	5.36751	C T	T T	C T	A A	C T	A A	G G	C T	C C	C C	G G	G T	A A	G G	A G	A G	A G	C C	C T	C C	G G	C C	C T	C C	C C	C T	A G	C C	T T	G G	C C	T T	T T	T T	T T	T T	T T	G G	C C	C C	T T	C C	A A	G G	G G
Rambouillet	ID689	69.8532	22.9518	3.8253	C T	T T	C C	G G	C C	A A	A G	T T	C C	C T	A G	G T	G G	G G	A G	A G	A G	C C	C C	A C	G G	C C	C C	C T	C T	C T	A G	C C	T T	A G	C T	C T	G T	T T	T T	C T	T T	A G	A C	C T	C T	C T	A G	A G	A G
Rambouillet	ID690	72.5748	32.6133	4.65904	C T	T T	C C	G G	C C	A A	G G	T T	C C	T T	G G	T T	G G	G G	A A	A A	G G	C C	C C	C C	G G	C C	C C	T T	T T	T T	A A	C C	T T	A A	T T	C C	G G	T T	T T	C C	NA	A A	A A	T T	C C	T T	G G	A A	A A
Rambouillet	ID693	63.0493	9.25328	3.08443	C T	T T	C T	A G	C C	A A	G G	T T	C C	C T	G G	G T	A G	G G	A G	A G	A G	C C	C C	C C	G G	C C	C C	C T	C T	C T	A G	C C	T T	A G	C T	C T	G T	T T	T T	C T	T T	A G	A C	C T	C T	C T	A G	A G	A G
Rambouillet	ID694	71.6676	29.5742	4.22489	C T	T T	C C	G G	C C	A A	A G	T T	C C	C T	A G	G T	G G	G G	A G	A G	A G	C C	C C	A C	G G	C C	C C	C T	C T	C T	A G	C C	T T	A G	C T	C T	G T	T T	T T	C T	T T	A G	A C	C T	C T	C T	A G	A G	A G
Rambouillet	ID696	69.8532	27.2155	3.88793	C T	C T	C C	G G	C C	A A	A A	T T	C C	C C	A A	G G	G G	G G	G G	G G	A A	C C	C C	A A	G G	C C	C C	C C	C C	C C	G G	C C	T T	G G	C C	T T	T T	T T	T T	T T	T T	G G	C C	C C	T T	C C	A A	G G	G G
Rambouillet	ID698	85.729	28.7578	4.10825	C T	T T	C C	G G	C C	A A	G G	T T	C C	T T	G G	T T	G G	G G	A A	A A	G G	C C	C C	C C	G G	C C	C C	T T	T T	T T	A A	C C	T T	A A	T T	C C	G G	T T	T T	C C	NA	A A	A A	T T	C C	T T	G G	A A	A A
Rambouillet	ID700	60.7814	29.166	4.16657	C T	T T	C C	G G	C C	A A	A A	T T	C C	C C	A A	G G	G G	G G	G G	G G	A A	C C	C C	A A	G G	C C	C C	C C	C C	C C	G G	C C	T T	G G	C C	T T	T T	T T	T T	T T	T T	G G	C C	C C	T T	C C	A A	G G	G G
Rambouillet	ID702	68.4924	32.704	4.672	C T	T T	C C	G G	C C	A A	A A	T T	C C	C C	A A	G G	G G	G G	G G	G G	A A	C C	C C	A A	G G	C C	C C	C C	C C	C C	G G	C C	T T	G G	C C	T T	T T	T T	T T	T T	T T	G G	C C	C C	T T	C C	A A	G G	G G
Rambouillet	ID703	82.5538	33.1122	4.13903	C T	T T	C C	A G	C T	A A	G G	C T	C C	C T	G G	T T	A G	G G	A A	A A	G G	C C	C T	C C	G G	C C	C C	C T	C T	T T	A A	C C	T T	A G	C T	C T	G T	T T	T T	C T	T T	A G	A C	C T	C T	C T	A G	A G	A G
Rambouillet	ID704	63.0493	20.7745	2.96779	C T	T T	C C	G G	C C	A A	A A	T T	C C	C C	A A	G G	G G	G G	G G	G G	A A	C C	C C	A A	G G	C C	C C	C C	C C	C C	G G	C C	T T	G G	C C	T T	T T	T T	T T	T T	T T	G G	C C	C C	T T	C C	A A	G G	G G
Rambouillet	ID705	64.4101	26.1723	3.27153	C T	T T	C C	G G	C C	A A	A A	T T	C C	C C	A A	G G	G G	G G	G G	G G	A A	C C	C C	A A	G G	C C	C C	C C	C C	C C	G G	C C	T T	G G	C C	T T	T T	T T	T T	T T	T T	G G	C C	C C	T T	C C	A A	G G	G G
Rambouillet	ID706	68.4924	18.7787	3.75574	C T	T T	C C	G G	C C	A A	A A	T T	C C	C C	A A	G G	G G	G G	G G	G G	A A	C C	C C	A A	G G	C C	C C	C C	C C	C C	G G	C C	T T	G G	C C	T T	T T	T T	T T	T T	T T	G G	C C	C C	T T	C C	A A	G G	G G
Rambouillet	ID708	52.1631	17.0551	3.41101	C T	NA	C C	G G	C C	A A	A A	T T	C C	C C	A A	G G	G G	G G	G G	G G	A A	C C	C C	A A	G G	C C	C C	C C	C C	C C	G G	C C	T T	G G	C C	T T	T T	T T	T T	T T	T T	G G	C C	C C	T T	C C	A A	G G	G G
Rambouillet	ID712	68.946	25.2197	4.20329	C T	T T	T T	A A	C C	A A	G G	T T	C C	C C	G G	G G	A A	G G	G G	G G	A A	C C	C C	C C	G G	C C	T T	C C	C C	C C	G G	C C	T T	G G	C C	T T	T T	T T	T T	T T	T T	G G	C C	C C	T T	C C	A A	G G	G G
Rambouillet	ID715	64.4101	21.9992	3.66654	C T	T T	C C	G G	C C	A A	A A	T T	C C	C C	A A	G G	G G	G G	G G	G G	A A	C C	C C	A A	G G	C C	C C	C C	C C	C C	G G	C C	T T	G G	C C	T T	T T	T T	T T	T T	T T	G G	C C	C C	T T	C C	A A	G G	G G
Rambouillet	ID717	67.1317	22.3167	3.71946	C T	T T	C T	A G	C C	A A	A G	T T	C C	C C	A G	G G	A G	G G	G G	G G	A A	C C	C C	A C	G G	C C	C T	C C	C C	C C	G G	C C	T T	G G	C C	T T	T T	T T	T T	T T	T T	G G	C C	C C	T T	C C	A A	G G	G G
Rambouillet	ID718	71.214	21.2281	5.30703	C T	NA	C T	A G	C C	A A	A G	T T	C C	C C	A G	G G	A G	G G	G G	G G	A A	C C	C C	A C	G G	C C	C T	C C	C C	C C	G G	C C	T T	G G	C C	T T	T T	T T	T T	T T	T T	G G	C C	C C	T T	C C	A A	G G	G G
Rambouillet	ID719	61.6886	23.6775	4.7355	C T	T T	C T	A G	C C	A A	G G	T T	C C	C T	G G	G T	A G	G G	A G	A G	A G	C C	C C	C C	G G	C C	C T	C T	C T	C T	A G	C C	T T	A G	C T	C T	G T	T T	T T	C T	T T	A G	A C	C T	C T	C T	A G	A G	A G
Rambouillet	ID720	66.6781	26.6712	5.33425	C T	T T	C C	G G	C C	A A	A A	T T	C C	C C	A A	G G	G G	G G	G G	G G	A A	C C	C C	A A	G G	C C	C C	C C	C C	C C	G G	C C	T T	G G	C C	T T	T T	T T	T T	T T	T T	G G	C C	C C	T T	C C	A A	G G	G G
Rambouillet	ID722	55.3383	26.8527	3.8361	C T	T T	C C	G G	C C	A A	A A	T T	C C	C C	A A	G G	G G	G G	G G	G G	A A	C C	C C	A A	G G	C C	C C	C C	C C	C C	G G	C C	T T	G G	C C	T T	T T	T T	T T	T T	T T	G G	C C	C C	T T	C C	A A	G G	G G
Rambouillet	ID726	61.235	30.5721	5.09535	C T	C T	C C	G G	C C	A A	A G	T T	C C	C T	A G	G T	G G	G G	A G	A G	A G	C C	C C	A C	G G	C C	C C	C T	C T	C T	A G	C C	T T	A G	C T	C T	G T	T T	T T	C T	T T	A G	A C	C T	C T	C T	A G	A G	A G
Rambouillet	ID729	71.214	21.8178	3.6363	C T	T T	C C	G G	C C	A A	A G	T T	C C	C T	A G	G T	G G	G G	A G	A G	A G	C C	C C	A C	G G	C C	C C	C T	C T	C T	A G	C C	T T	A G	C T	C T	G T	T T	T T	C T	T T	A G	A C	C T	C T	C T	A G	A G	A G
Rambouillet	ID730	53.5239	23.859	3.40842	C T	T T	C C	G G	C C	A A	A A	T T	C C	C C	A A	G G	G G	G G	G G	G G	A A	C C	C C	A A	G G	C C	C C	C C	C C	C C	G G	C C	T T	G G	C C	T T	T T	T T	T T	T T	T T	G G	C C	C C	T T	C C	A A	G G	G G
Rambouillet	ID731	63.5029	25.9455	3.7065	C T	NA	C T	A G	C C	A A	A G	T T	C C	C C	A G	G G	A G	G G	G G	G G	A A	C C	C C	A C	G G	C C	C T	C C	C C	C C	G G	C C	T T	G G	C C	T T	T T	T T	T T	T T	T T	G G	C C	C C	T T	C C	A A	G G	G G
Rambouillet	ID732	70.7604	39.0089	5.57271	C T	T T	C C	A G	C T	A A	A G	C T	C C	C C	A G	G T	A G	G G	A G	A G	A G	C C	C T	A C	G G	C C	C C	C C	C C	C T	A G	C C	T T	G G	C C	T T	T T	T T	T T	T T	T T	G G	C C	C C	T T	C C	A A	G G	G G
Rambouillet	ID733	63.5029	15.2407	3.81018	C T	T T	C C	G G	C C	A A	A A	T T	C C	C C	A A	G G	G G	G G	G G	G G	A A	C C	C C	A A	G G	C C	C C	C C	C C	C C	G G	C C	T T	G G	C C	T T	T T	T T	T T	T T	T T	G G	C C	C C	T T	C C	A A	G G	G G
Rambouillet	ID734	54.4311	25.8548	4.30913	C T	T T	C C	G G	C C	A A	A G	T T	C C	C T	A G	G T	G G	G G	A G	A G	A G	C C	C C	A C	G G	C C	C C	C T	C T	C T	A G	C C	T T	A G	C T	C T	G T	T T	T T	C T	T T	A G	A C	C T	C T	C T	A G	A G	A G
Rambouillet	ID736	61.6886	28.032	4.672	C T	T T	C T	A G	C C	A A	A G	T T	C C	C C	A G	G G	A G	G G	G G	G G	A A	C C	C C	A C	G G	C C	C T	C C	C C	C C	G G	C C	T T	G G	C C	T T	T T	T T	T T	T T	T T	G G	C C	C C	T T	C C	A A	G G	G G
Rambouillet	ID738	74.3891	23.36	3.33714	C T	NA	C C	G G	C C	A A	A A	T T	C C	C C	A A	G G	G G	G G	G G	G G	A A	C C	C C	A A	G G	C C	C C	C C	C C	C C	G G	C C	T T	G G	C C	T T	T T	T T	T T	T T	T T	G G	C C	C C	T T	C C	A A	G G	G G
Rambouillet	ID739	73.9356	22.9064	3.81774	C T	NA	C C	G G	C C	A A	G G	T T	C C	T T	G G	T T	G G	G G	A A	A A	G G	C C	C C	C C	G G	C C	C C	T T	T T	T T	A A	C C	T T	A A	T T	C C	G G	T T	T T	C C	NA	A A	A A	T T	C C	T T	G G	A A	A A
Rambouillet	ID741	63.5029	32.7494	4.67848	C T	NA	C C	G G	C C	A A	A G	T T	C C	C T	A G	G T	G G	G G	A G	A G	A G	C C	C C	A C	G G	C C	C C	C T	C T	C T	A G	C C	T T	A G	C T	C T	G T	T T	T T	C T	T T	A G	A C	C T	C T	C T	A G	A G	A G
Rambouillet	ID743	51.7095	26.9434	4.49056	C T	T T	C T	A G	C C	A A	A G	T T	C C	C C	A G	G G	A G	G G	G G	G G	A A	C C	C C	A C	G G	C C	C C	C C	C C	C C	G G	C C	T T	G G	C C	T T	T T	T T	T T	T T	T T	G G	C C	C C	T T	C C	A A	G G	G G
Rambouillet	ID744	60.3278	32.2958	5.38263	C T	T T	C C	G G	C C	A A	A A	T T	C C	C C	A A	G G	G G	G G	G G	G G	A A	C C	C C	A A	G G	C C	C C	C C	C C	C C	G G	C C	T T	G G	C C	T T	T T	T T	T T	T T	T T	G G	C C	C C	T T	C C	A A	G G	G G
Rambouillet	ID749	64.4101	25.3558	3.62226	C T	T T	C C	A G	C T	A A	A G	C T	C C	C C	A G	G T	A G	G G	A G	A G	A G	C C	C T	A C	G G	C C	C C	C C	C C	C T	A G	C C	T T	G G	C C	T T	T T	T T	T T	T T	T T	G G	C C	C C	T T	C C	A A	G G	G G
Rambouillet	ID751	68.0389	28.3949	4.73248	C T	T T	C T	A G	C C	A A	A G	T T	C C	C C	A G	G G	A G	G G	G G	G G	A A	C C	C C	A C	G G	C C	C C	C C	C C	C C	G G	C C	T T	G G	C C	T T	T T	T T	T T	T T	T T	G G	C C	C C	T T	C C	A A	G G	G G
Rambouillet	ID753	75.7499	36.6956	5.24223	C T	T T	C C	G G	C C	A A	A A	T T	C C	C C	A A	G G	G G	G G	G G	G G	A A	C C	C C	A A	G G	C C	C C	C C	C C	C C	G G	C C	T T	G G	C C	T T	T T	T T	T T	T T	T T	G G	C C	C C	T T	C C	A A	G G	G G
Rambouillet	ID754	69.3996	17.7355	2.95591	C T	T T	C T	A G	C C	A A	A G	T T	C C	C C	A G	G G	A G	G G	G G	G G	A A	C C	C C	A C	G G	C C	C T	C C	C C	C C	G G	C C	T T	G G	C C	T T	T T	T T	T T	T T	T T	G G	C C	C C	T T	C C	A A	G G	G G
Rambouillet	ID756	55.3383	16.7829	4.19573	C T	NA	C T	A G	C C	A A	A G	T T	C C	C C	A G	G G	A G	G G	G G	G G	A A	C C	C C	A C	G G	C C	C T	C C	C C	C C	G G	C C	T T	G G	C C	T T	T T	T T	T T	T T	T T	G G	C C	C C	T T	C C	A A	G G	G G
Rambouillet	ID760	68.4924	35.5163	4.43954	C T	T T	C T	A G	C C	A A	A G	T T	C C	C C	A G	G G	A G	G G	G G	G G	A A	C C	C C	A C	G G	C C	C T	C C	C C	C C	G G	C C	T T	G G	C C	T T	T T	T T	T T	T T	T T	G G	C C	C C	T T	C C	A A	G G	G G
Rambouillet	ID761	82.1002	23.4054	3.34362	C T	T T	C T	A G	C C	A A	A G	T T	C C	C C	A G	G G	A G	G G	G G	G G	A A	C C	C C	A C	G G	C C	C T	C C	C C	C C	G G	C C	T T	G G	C C	T T	T T	T T	T T	T T	T T	G G	C C	C C	T T	C C	A A	G G	G G
Rambouillet	ID762	59.4206	21.0467	3.50778	C T	T T	C T	A G	C C	A A	A G	T T	C C	C C	A G	G G	A G	G G	G G	G G	A A	C C	C C	A C	G G	C C	C C	C C	C C	C C	G G	C C	T T	G G	C C	T T	T T	T T	T T	T T	T T	G G	C C	C C	T T	C C	A A	G G	G G
Rambouillet	ID764	71.214	28.2134	4.03049	C T	NA	C C	G G	C C	A A	A G	T T	C C	C T	A G	G T	G G	G G	A G	A G	A G	C C	C C	A C	G G	C C	C C	C T	C T	C T	A G	C C	T T	A G	C T	C T	G T	T T	T T	C T	T T	A G	A C	C T	C T	C T	A G	A G	A G
Rambouillet	ID765	52.6167	28.9392	4.8232	C T	T T	C C	G G	C C	A A	A A	T T	C C	C C	A A	G G	G G	G G	G G	G G	A A	C C	C C	A A	G G	C C	C C	C C	C C	C C	G G	C C	T T	G G	C C	T T	T T	T T	T T	T T	T T	G G	C C	C C	T T	C C	A A	G G	G G
Rambouillet	ID770	71.6676	33.5658	4.79512	C T	T T	C T	A G	C C	A A	A G	T T	C C	C C	A G	G G	A G	G G	G G	G G	A A	C C	C C	A C	G G	C C	C T	C C	C C	C C	G G	C C	T T	G G	C C	T T	T T	T T	T T	T T	T T	G G	C C	C C	T T	C C	A A	G G	G G
Rambouillet	ID773	59.8742	23.7229	3.95381	C T	NA	C C	G G	C C	A A	A A	T T	C C	C C	A A	G G	G G	G G	G G	G G	A A	C C	C C	A A	G G	C C	C C	C C	C C	C C	G G	C C	T T	G G	C C	T T	T T	T T	T T	T T	T T	G G	C C	C C	T T	C C	A A	G G	G G
Rambouillet	ID778	79.8323	20.5931	4.11862	C T	T T	C C	G G	C C	A A	A A	T T	C C	C C	A A	G G	G G	G G	G G	G G	A A	C C	C C	A A	G G	C C	C C	C C	C C	C C	G G	C C	T T	G G	C C	T T	T T	T T	T T	T T	T T	G G	C C	C C	T T	C C	A A	G G	G G
Rambouillet	ID779	55.3383	17.4179	3.48359	C T	NA	C C	A G	C T	A A	A G	C T	C C	C C	A G	G T	A G	G G	A G	A G	A G	C C	C T	A C	G G	C C	C C	C C	C C	C T	A G	C C	T T	G G	C C	T T	T T	T T	T T	T T	T T	G G	C C	C C	T T	C C	A A	G G	G G
Rambouillet	ID781	71.6676	21.8632	3.64386	C T	NA	C T	A G	C C	A A	G G	T T	C C	C T	G G	G T	A G	G G	A G	A G	A G	C C	C C	C C	G G	C C	C T	C T	C T	C T	A G	C C	T T	A G	C T	C T	G T	T T	T T	C T	T T	A G	A C	C T	C T	C T	A G	A G	A G
Rambouillet	ID784	71.6676	30.7536	4.39337	C T	NA	C T	A G	C C	A A	G G	T T	C C	C T	G G	G T	A G	G G	A G	A G	A G	C C	C C	C C	G G	C C	C T	C T	C T	C T	A G	C C	T T	A G	C T	C T	G T	T T	T T	C T	T T	A G	A C	C T	C T	C T	A G	A G	A G
Rambouillet	ID785	61.6886	13.8346	3.45864	C T	T T	C T	A G	C C	A A	A G	T T	C C	C C	A G	G G	A G	G G	G G	G G	A A	C C	C C	A C	G G	C C	C T	C C	C C	C C	G G	C C	T T	G G	C C	T T	T T	T T	T T	T T	T T	G G	C C	C C	T T	C C	A A	G G	G G
Rambouillet	ID789	58.967	19.5045	3.90089	C T	NA	C T	A G	C C	A A	G G	T T	C C	C T	G G	G T	A G	G G	A G	A G	A G	C C	C C	C C	G G	C C	C T	C T	C T	C T	A G	C C	T T	A G	C T	C T	G T	T T	T T	C T	T T	A G	A C	C T	C T	C T	A G	A G	A G
Rambouillet	ID790	79.3787	20.4117	4.08233	C T	NA	C T	A G	C C	A A	A G	T T	C C	C C	A G	G G	A G	G G	G G	G G	A A	C C	C C	A C	G G	C C	C C	C C	C C	C C	G G	C C	T T	G G	C C	T T	T T	T T	T T	T T	T T	G G	C C	C C	T T	C C	A A	G G	G G
Rambouillet	ID793	70.3068	29.7103	4.24433	C T	T T	T T	A A	C C	A A	G G	T T	C C	C C	G G	G G	A A	G G	G G	G G	A A	C C	C C	C C	G G	C C	C T	C C	C C	C C	G G	C C	T T	G G	C C	T T	T T	T T	T T	T T	T T	G G	C C	C C	T T	C C	A A	G G	G G
Rambouillet	ID794	78.4715	28.7578	4.10825	C T	T T	C C	G G	C C	A A	A G	T T	C C	C T	A G	G T	G G	G G	A G	A G	A G	C C	C C	A C	G G	C C	C C	C T	C T	C T	A G	C C	T T	A G	C T	C T	G T	T T	T T	C T	T T	A G	A C	C T	C T	C T	A G	A G	A G
Rambouillet	ID797	68.4924	22.7703	3.79506	C T	T T	C T	A G	C C	A A	A G	T T	C C	C C	A G	G G	A G	G G	G G	G G	A A	C C	C C	A C	G G	C C	C T	C C	C C	C C	G G	C C	T T	G G	C C	T T	T T	T T	T T	T T	T T	G G	C C	C C	T T	C C	A A	G G	G G
Rambouillet	ID798	76.2035	32.0236	4.5748	C T	T T	C T	A A	C T	A A	G G	C T	C C	C C	G G	G T	A A	G G	A G	A G	A G	C C	C T	C C	G G	C C	C T	C C	C C	C T	A G	C C	T T	G G	C C	T T	T T	T T	T T	T T	T T	G G	C C	C C	T T	C C	A A	G G	G G
Rambouillet	ID800	72.5748	15.4221	3.85554	C T	NA	C T	A G	C C	A A	A G	T T	C C	C C	A G	G G	A G	G G	G G	G G	A A	C C	C C	A C	G G	C C	C C	C C	C C	C C	G G	C C	T T	G G	C C	T T	T T	T T	T T	T T	T T	G G	C C	C C	T T	C C	A A	G G	G G
Rambouillet	ID803	63.9565	15.9665	3.99161	C T	NA	C T	A A	C T	A A	G G	C T	C C	C C	G G	G T	A A	G G	A G	A G	A G	C C	C T	C C	G G	C C	C T	C C	C C	C T	A G	C C	T T	G G	C C	T T	T T	T T	T T	T T	T T	G G	C C	C C	T T	C C	A A	G G	G G
Rambouillet	ID804	87.0897	21.0467	3.50778	C T	NA	C T	A G	C C	A A	A G	T T	C C	C C	A G	G G	A G	G G	G G	G G	A A	C C	C C	A C	G G	C C	C C	C C	C C	C C	G G	C C	T T	G G	C C	T T	T T	T T	T T	T T	T T	G G	C C	C C	T T	C C	A A	G G	G G
Rambouillet	ID807	83.461	21.8632	4.37263	C T	NA	C C	A A	T T	A A	G G	C C	C C	C C	G G	T T	A A	G G	A A	A A	G G	C C	T T	C C	G G	C C	C C	C C	C C	T T	A A	C C	T T	G G	C C	T T	T T	T T	T T	T T	T T	G G	C C	C C	T T	C C	A A	G G	G G
Rambouillet	ID809	72.5748	30.8443	5.14071	C T	T T	C C	G G	C C	A A	A A	T T	C C	C C	A A	G G	G G	G G	G G	G G	A A	C C	C C	A A	G G	C C	C C	C C	C C	C C	G G	C C	T T	G G	C C	T T	T T	T T	T T	T T	T T	G G	C C	C C	T T	C C	A A	G G	G G
Rambouillet	ID813	75.7499	34.6545	4.95064	C T	T T	C C	G G	C C	A A	A A	T T	C C	C C	A A	G G	G G	G G	G G	G G	A A	C C	C C	A A	G G	C C	C C	C C	C C	C C	G G	C C	T T	G G	C C	T T	T T	T T	T T	T T	T T	G G	C C	C C	T T	C C	A A	G G	G G
Rambouillet	ID814	78.9251	28.4856	4.06937	C T	T T	T T	A A	C C	A A	G G	T T	C C	C C	G G	G G	A A	G G	G G	G G	A A	C C	C C	C C	G G	C C	C T	C C	C C	C C	G G	C C	T T	G G	C C	T T	T T	T T	T T	T T	T T	G G	C C	C C	T T	C C	A A	G G	G G
Rambouillet	ID815	65.7709	11.9748	2.99371	C T	C T	C C	G G	C C	A A	A G	T T	C C	C T	A G	G T	G G	G G	A G	A G	A G	C C	C C	A C	G G	C C	C C	C T	C T	C T	A G	C C	T T	A G	C T	C T	G T	T T	T T	C T	T T	A G	A C	C T	C T	C T	A G	A G	A G
Rambouillet	ID816	68.946	13.6985	3.42462	C T	T T	T T	A A	C C	A A	G G	T T	C C	C C	G G	G G	A A	G G	G G	G G	A A	C C	C C	C C	G G	C C	C T	C C	C C	C C	G G	C C	T T	G G	C C	T T	T T	T T	T T	T T	T T	G G	C C	C C	T T	C C	A A	G G	G G
Rambouillet	ID818	81.193	23.3146	4.66293	C T	C T	C T	A G	C C	A A	A G	T T	C C	C C	A G	G G	A G	G G	G G	G G	A A	C C	C C	A C	G G	C C	C C	C C	C C	C C	G G	C C	T T	G G	C C	T T	T T	T T	T T	T T	T T	G G	C C	C C	T T	C C	A A	G G	G G
Rambouillet	ID823	69.8532	29.6649	4.23785	C T	T T	C T	A A	C T	A A	G G	C T	C C	C C	G G	G T	A A	G G	A G	A G	A G	C C	C T	C C	G G	C C	C C	C C	C C	C T	A G	C C	T T	G G	C C	T T	T T	T T	T T	T T	T T	G G	C C	C C	T T	C C	A A	G G	G G
Rambouillet	ID825	63.9565	16.0118	4.00295	C T	T T	C T	A G	C C	A A	A G	T T	C C	C C	A G	G G	A G	G G	G G	G G	A A	C C	C C	A C	G G	C C	C C	C C	C C	C C	G G	C C	T T	G G	C C	T T	T T	T T	T T	T T	T T	G G	C C	C C	T T	C C	A A	G G	G G
Rambouillet	ID827	68.4924	23.6775	3.94625	C T	NA	C T	A G	C C	A A	A G	T T	C C	C C	A G	G G	A G	G G	G G	G G	A A	C C	C C	A C	G G	C C	C C	C C	C C	C C	G G	C C	T T	G G	C C	T T	T T	T T	T T	T T	T T	G G	C C	C C	T T	C C	A A	G G	G G
Rambouillet	ID829	75.7499	21.0467	4.20934	C T	T T	C C	G G	C C	A A	A A	T T	C C	C C	A A	G G	G G	G G	G G	G G	A A	C C	C C	A A	G G	C C	C C	C C	C C	C C	G G	C C	T T	G G	C C	T T	T T	T T	T T	T T	T T	G G	C C	C C	T T	C C	A A	G G	G G
Rambouillet	ID830	70.7604	30.7536	4.39337	C T	NA	C C	G G	C C	A A	G G	T T	C C	T T	G G	T T	G G	G G	A A	A A	G G	C C	C C	C C	G G	C C	C C	T T	T T	T T	A A	C C	T T	A A	T T	C C	G G	T T	T T	C C	NA	A A	A A	T T	C C	T T	G G	A A	A A
Rambouillet	ID832	65.3173	16.6922	4.17305	C T	NA	C C	G G	C C	A A	A G	T T	C C	C T	A G	G T	G G	G G	A G	A G	A G	C C	C C	A C	G G	C C	C C	C T	C T	C T	A G	C C	T T	A G	C T	C T	G T	T T	T T	C T	T T	A G	A C	C T	C T	C T	A G	A G	A G
Rambouillet	ID837	67.1317	18.3251	3.66503	C T	NA	C C	G G	C C	A A	A A	T T	C C	C C	A A	G G	G G	G G	G G	G G	A A	C C	C C	A A	G G	C C	C C	C C	C C	C C	G G	C C	T T	G G	C C	T T	T T	T T	T T	T T	T T	G G	C C	C C	T T	C C	A A	G G	G G
Rambouillet	ID839	73.482	31.0257	4.43225	C T	T T	C C	G G	C C	A A	A A	T T	C C	C C	A A	G G	G G	G G	G G	G G	A A	C C	C C	A A	G G	C C	C C	C C	C C	C C	G G	C C	T T	G G	C C	T T	T T	T T	T T	T T	T T	G G	C C	C C	T T	C C	A A	G G	G G
Rambouillet	ID840	82.1002	17.3272	4.33181	C T	NA	C C	G G	C C	A A	G G	T T	C C	T T	G G	T T	G G	G G	A A	A A	G G	C C	C C	C C	G G	C C	C C	T T	T T	T T	A A	C C	T T	A A	T T	C C	G G	T T	T T	C C	NA	A A	A A	T T	C C	T T	G G	A A	A A
Rambouillet	ID841	67.1317	16.42	3.28401	C T	T T	C T	A G	C C	A A	A G	T T	C C	C C	A G	G G	A G	G G	G G	G G	A A	C C	C C	A C	G G	C C	C T	C C	C C	C C	G G	C C	T T	G G	C C	T T	T T	T T	T T	T T	T T	G G	C C	C C	T T	C C	A A	G G	G G
Rambouillet	ID842	75.7499	18.688	3.11467	C T	T T	C C	G G	C C	A A	A G	T T	C C	C T	A G	G T	G G	G G	A G	A G	A G	C C	C C	A C	G G	C C	C C	C T	C T	C T	A G	C C	T T	A G	C T	C T	G T	T T	T T	C T	T T	A G	A C	C T	C T	C T	A G	A G	A G
Rambouillet	ID844	68.4924	16.6922	4.17305	C T	T T	C T	A G	C C	A A	G G	T T	C C	C T	G G	G T	A G	G G	A G	A G	A G	C C	C C	C C	G G	C C	C C	C T	C T	C T	A G	C C	T T	A G	C T	C T	G T	T T	T T	C T	T T	A G	A C	C T	C T	C T	A G	A G	A G
Rambouillet	ID848	65.3173	31.8422	4.54888	C T	NA	C T	A G	C C	A A	A G	T T	C C	C C	A G	G G	A G	G G	G G	G G	A A	C C	C C	A C	G G	C C	C C	C C	C C	C C	G G	C C	T T	G G	C C	T T	T T	T T	T T	T T	T T	G G	C C	C C	T T	C C	A A	G G	G G
Rambouillet	ID851	58.5134	22.8611	3.81018	C T	NA	C C	G G	C C	A A	A A	T T	C C	C C	A A	G G	G G	G G	G G	G G	A A	C C	C C	A A	G G	C C	C C	C C	C C	C C	G G	C C	T T	G G	C C	T T	T T	T T	T T	T T	T T	G G	C C	C C	T T	C C	A A	G G	G G
Rambouillet	ID852	82.5538	30.7536	5.12559	C T	NA	C C	A G	C T	A A	A G	C T	C C	C C	A G	G T	A G	G G	A G	A G	A G	C C	C T	A C	G G	C C	C C	C C	C C	C T	A G	C C	T T	G G	C C	T T	T T	T T	T T	T T	T T	G G	C C	C C	T T	C C	A A	G G	G G
Rambouillet	ID857	83.461	25.4919	4.24865	C T	T T	C T	A G	C C	A A	G G	T T	C C	C T	G G	G T	A G	G G	A G	A G	A G	C C	C C	C C	G G	C C	C T	C T	C T	C T	A G	C C	T T	A G	C T	C T	G T	T T	T T	C T	T T	A G	A C	C T	C T	C T	A G	A G	A G
Rambouillet	ID858	72.5748	17.0551	4.26377	C T	T T	C C	G G	C C	A A	A A	T T	C C	C C	A A	G G	G G	G G	G G	G G	A A	C C	C C	A A	G G	C C	C C	C C	C C	C C	G G	C C	T T	G G	C C	T T	T T	T T	T T	T T	T T	G G	C C	C C	T T	C C	A A	G G	G G
Rambouillet	ID859	83.9146	16.2386	5.41287	C T	T T	C C	G G	C C	A A	A G	T T	C C	C T	A G	G T	G G	G G	A G	A G	A G	C C	C C	A C	G G	C C	C C	C T	C T	C T	A G	C C	T T	A G	C T	C T	G T	T T	T T	C T	T T	A G	A C	C T	C T	C T	A G	A G	A G
Rambouillet	ID861	60.7814	32.2051	4.60072	C T	T T	C C	G G	C C	A A	A A	T T	C C	C C	A A	G G	G G	G G	G G	G G	A A	C C	C C	A A	G G	C C	C C	C C	C C	C C	G G	C C	T T	G G	C C	T T	T T	T T	T T	T T	T T	G G	C C	C C	T T	C C	A A	G G	G G
Rambouillet	ID863	61.6886	17.6901	2.94835	C T	NA	C C	G G	C C	A A	G G	T T	C C	T T	G G	T T	G G	G G	A A	A A	G G	C C	C C	C C	G G	C C	C C	T T	T T	T T	A A	C C	T T	A A	T T	C C	G G	T T	T T	C C	NA	A A	A A	T T	C C	T T	G G	A A	A A
Rambouillet	ID865	83.0074	15.5129	3.87821	C T	NA	C C	A G	C T	A A	A G	C T	C C	C C	A G	G T	A G	G G	A G	A G	A G	C C	C T	A C	G G	C C	C C	C C	C C	C T	A G	C C	T T	G G	C C	T T	T T	T T	T T	T T	T T	G G	C C	C C	T T	C C	A A	G G	G G
Rambouillet	ID866	60.7814	11.2491	5.62455	C T	NA	C T	A G	C C	A A	A G	T T	C C	C C	A G	G G	A G	G G	G G	G G	A A	C C	C C	A C	G G	C C	C C	C C	C C	C C	G G	C C	T T	G G	C C	T T	T T	T T	T T	T T	T T	G G	C C	C C	T T	C C	A A	G G	G G
Rambouillet	ID867	91.1721	26.1269	5.22538	C T	T T	C C	G G	C C	A A	G G	T T	C C	T T	G G	T T	G G	G G	A A	A A	G G	C C	C C	C C	G G	C C	C C	T T	T T	T T	A A	C C	T T	A A	T T	C C	G G	T T	T T	C C	NA	A A	A A	T T	C C	T T	G G	A A	A A
Rambouillet	ID868	77.1107	23.2239	4.64479	C T	T T	T T	A A	C C	A A	G G	T T	C C	C C	G G	G G	A A	G G	G G	G G	A A	C C	C C	C C	G G	C C	C C	C C	C C	C C	G G	C C	T T	G G	C C	T T	T T	T T	T T	T T	T T	G G	C C	C C	T T	C C	A A	G G	G G
Rambouillet	ID869	68.4924	14.515	4.83832	C T	NA	C C	G G	C C	A A	A A	T T	C C	C C	A A	G G	G G	G G	G G	G G	A A	C C	C C	A A	G G	C C	C C	C C	C C	C C	G G	C C	T T	G G	C C	T T	T T	T T	T T	T T	T T	G G	C C	C C	T T	C C	A A	G G	G G
Rambouillet	ID871	81.6466	16.7829	4.19573	C T	T T	C C	G G	C C	A A	A A	T T	C C	C C	A A	G G	G G	G G	G G	G G	A A	C C	C C	A A	G G	C C	C C	C C	C C	C C	G G	C C	T T	G G	C C	T T	T T	T T	T T	T T	T T	G G	C C	C C	T T	C C	A A	G G	G G
Rambouillet	ID874	67.5853	19.6859	3.93718	C T	T T	C T	A G	C C	A A	A G	T T	C C	C C	A G	G G	A G	G G	G G	G G	A A	C C	C C	A C	G G	C C	C T	C C	C C	C C	G G	C C	T T	G G	C C	T T	T T	T T	T T	T T	T T	G G	C C	C C	T T	C C	A A	G G	G G
Rambouillet	ID875	73.0284	22.5889	4.51778	C T	T T	C C	G G	C C	A A	A A	T T	C C	C C	A A	G G	G G	G G	G G	G G	A A	C C	C C	A A	G G	C C	C C	C C	C C	C C	G G	C C	T T	G G	C C	T T	T T	T T	T T	T T	T T	G G	C C	C C	T T	C C	A A	G G	G G
Rambouillet	ID880	69.3996	22.7703	4.55407	C T	C T	C T	A G	C T	A C	A G	C T	C T	C C	A A	G G	G G	A G	A G	A G	A G	C T	C T	A C	A G	C T	C C	C T	C T	C T	A G	C T	T T	A G	C T	C T	G T	C T	T T	C T	C T	A G	A C	C T	C T	C T	A G	A G	A G
Rambouillet	ID881	79.3787	26.1269	5.22538	C T	T T	C T	A G	C C	A A	A G	T T	C C	C C	A G	G G	A G	G G	G G	G G	A A	C C	C C	A C	G G	C C	C T	C C	C C	C C	G G	C C	T T	G G	C C	T T	T T	T T	T T	T T	T T	G G	C C	C C	T T	C C	A A	G G	G G
Rambouillet	ID882	73.9356	22.9518	4.59035	C T	T T	C C	G G	C C	A A	A A	T T	C C	C C	A A	G G	G G	G G	G G	G G	A A	C C	C C	A A	G G	C C	C C	C C	C C	C C	G G	C C	T T	G G	C C	T T	T T	T T	T T	T T	T T	G G	C C	C C	T T	C C	A A	G G	G G
Rambouillet	ID883	80.2858	19.323	3.86461	C T	T T	C C	A G	C T	A A	A G	C T	C C	C C	A G	G T	A G	G G	A G	A G	A G	C C	C T	A C	G G	C C	C C	C C	C C	C T	A G	C C	T T	G G	C C	T T	T T	T T	T T	T T	T T	G G	C C	C C	T T	C C	A A	G G	G G
Rambouillet	ID884	82.1002	25.9455	5.1891	C T	NA	T T	A A	C C	A A	G G	T T	C C	C C	G G	G G	A A	G G	G G	G G	A A	C C	C C	C C	G G	C C	C T	C C	C C	C C	G G	C C	T T	G G	C C	T T	T T	T T	T T	T T	T T	G G	C C	C C	T T	C C	A A	G G	G G
Rambouillet	ID886	78.9251	17.6901	4.42253	C T	T T	C T	A G	C C	A A	A G	T T	C C	C C	A G	G G	A G	G G	G G	G G	A A	C C	C C	A C	G G	C C	C T	C C	C C	C C	G G	C C	T T	G G	C C	T T	T T	T T	T T	T T	T T	G G	C C	C C	T T	C C	A A	G G	G G
Rambouillet	ID887	63.0493	24.6754	4.93508	C T	T T	C C	G G	C C	A A	A G	T T	C C	C T	A G	G T	G G	G G	A G	A G	A G	C C	C C	A C	G G	C C	C C	C T	C T	C T	A G	C C	T T	A G	C T	C T	G T	T T	T T	C T	T T	A G	A C	C T	C T	C T	A G	A G	A G
Rambouillet	ID890	71.214	30.4814	6.09628	C T	T T	C C	G G	C C	A A	A G	T T	C C	C T	A G	G T	G G	G G	A G	A G	A G	C C	C C	A C	G G	C C	C C	C T	C T	C T	A G	C C	T T	A G	C T	C T	G T	T T	T T	C T	T T	A G	A C	C T	C T	C T	A G	A G	A G
Rambouillet	ID892	82.1002	21.7724	4.35449	C T	T T	C C	G G	C C	A A	G G	T T	C C	T T	G G	T T	G G	G G	A A	A A	G G	C C	C C	C C	G G	C C	C C	T T	T T	T T	A A	C C	T T	A A	T T	C C	G G	T T	T T	C C	NA	A A	A A	T T	C C	T T	G G	A A	A A
Rambouillet	ID895	73.9356	19.6859	3.93718	C T	T T	C C	G G	C C	A A	A G	T T	C C	C T	A G	G T	G G	G G	A G	A G	A G	C C	C C	A C	G G	C C	C C	C T	C T	C T	A G	C C	T T	A G	C T	C T	G T	T T	T T	C T	T T	A G	A C	C T	C T	C T	A G	A G	A G
Rambouillet	ID897	64.4101	24.2218	4.84437	C T	T T	C T	A A	C T	A A	G G	C T	C C	C C	G G	G T	A A	G G	A G	A G	A G	C C	C T	C C	G G	C C	C T	C C	C C	C T	A G	C C	T T	G G	C C	T T	T T	T T	T T	T T	T T	G G	C C	C C	T T	C C	A A	G G	G G
Rambouillet	ID900	64.8637	10.3419	3.4473	C T	T T	C C	G G	C C	A A	A A	T T	C C	C C	A A	G G	G G	G G	G G	G G	A A	C C	C C	A A	G G	C C	C C	C C	C C	C C	G G	C C	T T	G G	C C	T T	T T	T T	T T	T T	T T	G G	C C	C C	T T	C C	A A	G G	G G
Rambouillet	ID901	58.0598	11.7027	3.90089	C T	T T	C C	G G	C C	A A	A A	T T	C C	C C	A A	G G	G G	G G	G G	G G	A A	C C	C C	A A	G G	C C	C C	C C	C C	C C	G G	C C	T T	G G	C C	T T	T T	T T	T T	T T	T T	G G	C C	C C	T T	C C	A A	G G	G G
Rambouillet	ID905	80.2858	22.8611	4.57221	C T	T T	T T	A A	C C	A A	G G	T T	C C	C C	G G	G G	A G	A G	A G	A G	A G	C T	C T	C C	A G	C T	C T	C T	C T	C T	A G	C T	T T	A G	C T	C T	G T	C T	T T	C T	C T	A G	A C	C T	C T	C T	A G	A G	A G
Rambouillet	ID906	77.5643	20.1395	4.0279	C T	T T	C T	A G	C C	A A	A G	T T	C C	C C	A G	G G	A G	G G	G G	G G	A A	C C	C C	A C	G G	C C	C C	C C	C C	C C	G G	C C	T T	G G	C C	T T	T T	T T	T T	T T	T T	G G	C C	C C	T T	C C	A A	G G	G G
Rambouillet	ID907	69.8532	13.2449	4.41497	C T	NA	C C	G G	C C	A A	A A	T T	C C	C C	A A	G G	G G	G G	G G	G G	A A	C C	C C	A A	G G	C C	C C	C C	C C	C C	G G	C C	T T	G G	C C	T T	T T	T T	T T	T T	T T	G G	C C	C C	T T	C C	A A	G G	G G
Rambouillet	ID908	72.1212	7.98323	3.99161	C T	C T	C T	A G	C C	A A	A G	T T	C C	C C	A G	G G	A G	G G	G G	G G	A A	C C	C C	A C	G G	C C	C T	C C	C C	C C	G G	C C	T T	G G	C C	T T	T T	T T	T T	T T	T T	G G	C C	C C	T T	C C	A A	G G	G G
Rambouillet	ID909	83.0074	18.5066	4.62664	C T	T T	C C	G G	C C	A A	A G	T T	C C	C T	A G	G T	G G	G G	A G	A G	A G	C C	C C	A C	G G	C C	C C	C T	C T	C T	A G	C C	T T	A G	C T	C T	G T	T T	T T	C T	T T	A G	A C	C T	C T	C T	A G	A G	A G
Rambouillet	ID911	71.6676	13.6985	4.56616	C T	T T	C T	A G	C C	A A	A G	T T	C C	C C	A G	G G	A G	G G	G G	G G	A A	C C	C C	A C	G G	C C	C T	C C	C C	C C	G G	C C	T T	G G	C C	T T	T T	T T	T T	T T	T T	G G	C C	C C	T T	C C	A A	G G	G G
Rambouillet	ID912	68.0389	23.1332	4.62664	C T	T T	C T	A G	C C	A A	A G	T T	C C	C C	A G	G G	A G	G G	G G	G G	A A	C C	C C	A C	G G	C C	C T	C C	C C	C C	G G	C C	T T	G G	C C	T T	T T	T T	T T	T T	T T	G G	C C	C C	T T	C C	A A	G G	G G
Rambouillet	ID913	80.2858	23.4961	4.69922	C T	T T	C C	G G	C C	A A	G G	T T	C C	T T	G G	T T	G G	G G	A A	A A	G G	C C	C C	C C	G G	C C	C C	T T	T T	T T	A A	C C	T T	A A	T T	C C	G G	T T	T T	C C	NA	A A	A A	T T	C C	T T	G G	A A	A A
Rambouillet	ID918	63.5029	21.2281	3.53802	C T	T T	C C	G G	C C	A A	G G	T T	C C	T T	G G	T T	G G	G G	A A	A A	G G	C C	C C	C C	G G	C C	C C	T T	T T	T T	A A	C C	T T	A A	T T	C C	G G	T T	T T	C C	NA	A A	A A	T T	C C	T T	G G	A A	A A
Rambouillet	ID920	78.0179	16.6922	4.17305	C T	T T	C C	G G	C C	A A	A A	T T	C C	C C	A A	G G	G G	G G	G G	G G	A A	C C	C C	A A	G G	C C	C C	C C	C C	C C	G G	C C	T T	G G	C C	T T	T T	T T	T T	T T	T T	G G	C C	C C	T T	C C	A A	G G	G G
Rambouillet	ID923	63.5029	13.9706	3.49266	C T	T T	C C	G G	C C	A A	G G	T T	C C	T T	G G	T T	G G	G G	A A	A A	G G	C C	C C	C C	G G	C C	C C	T T	T T	T T	A A	C C	T T	A A	T T	C C	G G	T T	T T	C C	NA	A A	A A	T T	C C	T T	G G	A A	A A
Rambouillet	ID924	65.3173	12.3377	4.11257	C T	T T	C C	G G	C C	A A	G G	T T	C C	T T	G G	T T	G G	G G	A A	A A	G G	C C	C C	C C	G G	C C	C C	T T	T T	T T	A A	C C	T T	A A	T T	C C	G G	T T	T T	C C	NA	A A	A A	T T	C C	T T	G G	A A	A A
Rambouillet	ID925	75.7499	24.4033	4.06721	C T	T T	C C	G G	C C	A A	A A	T T	C C	C C	A A	G G	G G	G G	G G	G G	A A	C C	C C	A A	G G	C C	C C	C C	C C	C C	G G	C C	T T	G G	C C	T T	T T	T T	T T	T T	T T	G G	C C	C C	T T	C C	A A	G G	G G
Rambouillet	ID926	54.4311	16.0572	4.01429	C T	T T	C C	G G	C C	A A	A G	T T	C C	C T	A G	G T	G G	G G	A G	A G	A G	C C	C C	A C	G G	C C	C C	C T	C T	C T	A G	C C	T T	A G	C T	C T	G T	T T	T T	C T	T T	A G	A C	C T	C T	C T	A G	A G	A G
Rambouillet	ID929	63.9565	16.6922	4.17305	C T	T T	C C	A G	C T	A A	G G	C T	C C	C T	G G	T T	A G	G G	A A	A A	G G	C C	C T	C C	G G	C C	C C	C T	C T	T T	A A	C C	T T	A G	C T	C T	G T	T T	T T	C T	T T	A G	A C	C T	C T	C T	A G	A G	A G
Rambouillet	ID930	71.6676	29.2113	5.84227	C T	T T	C C	G G	C C	A A	A G	T T	C C	C T	A G	G T	G G	G G	A G	A G	A G	C C	C C	A C	G G	C C	C C	C T	C T	C T	A G	C C	T T	A G	C T	C T	G T	T T	T T	C T	T T	A G	A C	C T	C T	C T	A G	A G	A G
Rambouillet	ID931	65.3173	26.4898	4.41497	C T	T T	C C	G G	C C	A A	A G	T T	C C	C T	A G	G T	G G	G G	A G	A G	A G	C C	C C	A C	G G	C C	C C	C T	C T	C T	A G	C C	T T	A G	C T	C T	G T	T T	T T	C T	T T	A G	A C	C T	C T	C T	A G	A G	A G
Rambouillet	ID933	68.4924	10.9316	2.73289	C T	T T	C C	G G	C C	A A	A G	T T	C C	C T	A G	G T	G G	G G	A G	A G	A G	C C	C C	A C	G G	C C	C C	C T	C T	C T	A G	C C	T T	A G	C T	C T	G T	T T	T T	C T	T T	A G	A C	C T	C T	C T	A G	A G	A G
Rambouillet	ID936	69.8532	16.8736	3.37473	C T	T T	C C	G G	C C	A A	A A	T T	C C	C C	A A	G G	G G	G G	G G	G G	A A	C C	C C	A A	G G	C C	C C	C C	C C	C C	G G	C C	T T	G G	C C	T T	T T	T T	T T	T T	T T	G G	C C	C C	T T	C C	A A	G G	G G
Rambouillet	ID938	72.1212	19.0509	3.81018	C T	T T	C C	G G	C C	A A	A A	T T	C C	C C	A A	G G	G G	G G	G G	G G	A A	C C	C C	A A	G G	C C	C C	C C	C C	C C	G G	C C	T T	G G	C C	T T	T T	T T	T T	T T	T T	G G	C C	C C	T T	C C	A A	G G	G G
Rambouillet	ID940	73.9356	23.7682	4.75365	C T	NA	C C	G G	C C	A A	A A	T T	C C	C C	A A	G G	G G	G G	G G	G G	A A	C C	C C	A A	G G	C C	C C	C C	C C	C C	G G	C C	T T	G G	C C	T T	T T	T T	T T	T T	T T	G G	C C	C C	T T	C C	A A	G G	G G
Rambouillet	ID467	68.0389	9.88831	3.2961	T T	NA	C C	G G	C C	A A	A G	T T	C C	C T	A G	G T	G G	G G	A G	A G	A G	C C	C C	A C	G G	C C	C C	C T	C T	C T	A G	C C	T T	A G	C T	C T	G T	T T	T T	C T	T T	A G	A C	C T	C T	C T	A G	A G	A G
Rambouillet	ID474	80.7394	20.1395	4.0279	T T	T T	C T	A G	C C	A A	G G	T T	C C	C T	G G	G T	A G	G G	A G	A G	A G	C C	C C	C C	G G	C C	C C	C T	C T	C T	A G	C C	T T	A G	C T	C T	G T	T T	T T	C T	T T	A G	A C	C T	C T	C T	A G	A G	A G
Rambouillet	ID488	69.3996	30.1185	4.30265	T T	NA	C C	G G	C C	A A	A G	T T	C C	C T	A G	G T	G G	G G	A G	A G	A G	C C	C C	A C	G G	C C	C C	C T	C T	C T	A G	C C	T T	A G	C T	C T	G T	T T	T T	C T	T T	A G	A C	C T	C T	C T	A G	A G	A G
Rambouillet	ID502	64.8637	21.7724	4.35449	T T	T T	C C	G G	C C	A A	A A	T T	C C	C C	A A	G G	G G	G G	G G	G G	A A	C C	C C	A A	G G	C C	C C	C C	C C	C C	G G	C C	T T	G G	C C	T T	T T	T T	T T	T T	T T	G G	C C	C C	T T	C C	A A	G G	G G
Rambouillet	ID503	62.5957	21.2281	4.24562	T T	T T	C C	G G	C C	A A	A A	T T	C C	C C	A A	G G	G G	G G	G G	G G	A A	C C	C C	A A	G G	C C	C C	C C	C C	C C	G G	C C	T T	G G	C C	T T	T T	T T	T T	T T	T T	G G	C C	C C	T T	C C	A A	G G	G G
Rambouillet	ID508	69.3996	27.3063	3.90089	T T	T T	C C	A G	C T	A A	A G	C T	C C	C C	A G	G T	A G	G G	A G	A G	A G	C C	C T	A C	G G	C C	C C	C C	C C	C T	A G	C C	T T	G G	C C	T T	T T	T T	T T	T T	T T	G G	C C	C C	T T	C C	A A	G G	G G
Rambouillet	ID510	63.5029	19.3684	3.87368	T T	T T	C C	G G	C C	A A	A G	T T	C C	C T	A G	G T	G G	G G	A G	A G	A G	C C	C C	A C	G G	C C	C C	C T	C T	C T	A G	C C	T T	A G	C T	C T	G T	T T	T T	C T	T T	A G	A C	C T	C T	C T	A G	A G	A G
Rambouillet	ID519	68.0389	27.9413	3.99161	T T	T T	C C	A G	C T	A A	A G	C T	C C	C C	A G	G T	A G	G G	A G	A G	A G	C C	C T	A C	G G	C C	C C	C C	C C	C T	A G	C C	T T	G G	C C	T T	T T	T T	T T	T T	T T	G G	C C	C C	T T	C C	A A	G G	G G
Rambouillet	ID520	43.5449	16.3293	4.08233	T T	T T	C C	G G	C C	A A	A A	T T	C C	C C	A A	G G	G G	G G	G G	G G	A A	C C	C C	A A	G G	C C	C C	C C	C C	C C	G G	C C	T T	G G	C C	T T	T T	T T	T T	T T	T T	G G	C C	C C	T T	C C	A A	G G	G G
Rambouillet	ID521	57.6062	27.1702	3.88145	T T	C T	C T	A G	C C	A A	A G	T T	C C	C C	A G	G G	A G	G G	G G	G G	A A	C C	C C	A C	G G	C C	C T	C C	C C	C C	G G	C C	T T	G G	C C	T T	T T	T T	T T	T T	T T	G G	C C	C C	T T	C C	A A	G G	G G
Rambouillet	ID524	70.3068	22.9064	3.81774	T T	T T	C C	A G	C T	A A	A G	C T	C C	C C	A G	G T	A G	G G	A G	A G	A G	C C	C T	A C	G G	C C	C C	C C	C C	C T	A G	C C	T T	G G	C C	T T	T T	T T	T T	T T	T T	G G	C C	C C	T T	C C	A A	G G	G G
Rambouillet	ID525	60.3278	19.5952	3.26587	T T	T T	C C	G G	C C	A A	A G	T T	C C	C T	A G	G T	G G	G G	A G	A G	A G	C C	C C	A C	G G	C C	C C	C T	C T	C T	A G	C C	T T	A G	C T	C T	G T	T T	T T	C T	T T	A G	A C	C T	C T	C T	A G	A G	A G
Rambouillet	ID527	61.235	12.9727	3.24319	T T	C T	C T	A G	C C	A A	G G	T T	C C	C T	G G	G T	A G	G G	A G	A G	A G	C C	C C	C C	G G	C C	C C	C T	C T	C T	A G	C C	T T	A G	C T	C T	G T	T T	T T	C T	T T	A G	A C	C T	C T	C T	A G	A G	A G
Rambouillet	ID534	67.1317	28.7578	4.10825	T T	T T	C C	G G	C C	A A	A G	T T	C C	C T	A G	G T	G G	G G	A G	A G	A G	C C	C C	A C	G G	C C	C C	C T	C T	C T	A G	C C	T T	A G	C T	C T	G T	T T	T T	C T	T T	A G	A C	C T	C T	C T	A G	A G	A G
Rambouillet	ID537	72.1212	28.2134	4.03049	T T	T T	C T	A G	C C	A A	A G	T T	C C	C C	A G	G G	A G	G G	G G	G G	A A	C C	C C	A C	G G	C C	C T	C C	C C	C C	G G	C C	T T	G G	C C	T T	T T	T T	T T	T T	T T	G G	C C	C C	T T	C C	A A	G G	G G
Rambouillet	ID538	54.4311	20.3209	4.06419	T T	T T	C C	G G	C C	A A	A G	T T	C C	C T	A G	G T	G G	G G	A G	A G	A G	C C	C C	A C	G G	C C	C C	C T	C T	C T	A G	C C	T T	A G	C T	C T	G T	T T	T T	C T	T T	A G	A C	C T	C T	C T	A G	A G	A G
Rambouillet	ID540	65.7709	24.494	3.49914	T T	NA	T T	A A	C C	A A	G G	T T	C C	C C	G G	G G	A A	G G	G G	G G	A A	C C	C C	C C	G G	C C	T T	C C	C C	C C	G G	C C	T T	G G	C C	T T	T T	T T	T T	T T	T T	G G	C C	C C	T T	C C	A A	G G	G G
Rambouillet	ID542	49.8952	35.1534	3.90593	T T	T T	C C	A G	C T	A A	G G	C T	C C	C T	G G	T T	A G	G G	A A	A A	G G	C C	C T	C C	G G	C C	C C	C T	C T	T T	A A	C C	G T	A A	C T	C T	G G	T T	T T	C C	C C	A G	A A	C T	C C	C T	G G	A A	A A
Rambouillet	ID547	48.0808	16.1479	4.03697	T T	T T	C C	G G	C C	A A	A G	T T	C C	C T	A G	G T	G G	G G	A G	A G	A G	C C	C C	A C	G G	C C	C C	C T	C T	C T	A G	C C	T T	A G	C T	C T	G T	T T	T T	C T	T T	A G	A C	C T	C T	C T	A G	A G	A G
Rambouillet	ID559	63.5029	25.5373	3.64818	T T	T T	C C	G G	C C	A A	A A	T T	C C	C C	A A	G G	G G	G G	G G	G G	A A	C C	C C	A A	G G	C C	C C	C C	C C	C C	G G	C C	T T	G G	C C	T T	T T	T T	T T	T T	T T	G G	C C	C C	T T	C C	A A	G G	G G
Rambouillet	ID562	60.7814	33.9741	4.24676	T T	T T	C C	A G	C T	A A	G G	C T	C C	C T	G G	T T	A G	G G	A A	A A	G G	C C	C T	C C	G G	C C	C C	C T	C T	T T	A A	C C	T T	A G	C T	C T	G T	T T	T T	C T	T T	A G	A C	C T	C T	C T	A G	A G	A G
Rambouillet	ID563	62.5957	27.8959	3.98513	T T	T T	C C	G G	C C	A A	A G	T T	C C	C T	A G	G T	G G	G G	A G	A G	A G	C C	C C	A C	G G	C C	C C	C T	C T	C T	A G	C C	T T	A G	C T	C T	G T	T T	T T	C T	T T	A G	A C	C T	C T	C T	A G	A G	A G
Rambouillet	ID564	59.4206	21.5456	3.07795	T T	C T	T T	A A	C C	A A	G G	T T	C C	C C	G G	G G	A A	G G	G G	G G	A A	C C	C C	C C	G G	C C	T T	C C	C C	C C	G G	C C	T T	G G	C C	T T	T T	T T	T T	T T	T T	G G	C C	C C	T T	C C	A A	G G	G G
Rambouillet	ID570	68.0389	33.3844	4.7692	T T	C T	C C	G G	C C	A A	A G	T T	C C	C T	A G	G T	G G	G G	A G	A G	A G	C C	C C	A C	G G	C C	C C	C T	C T	C T	A G	C C	T T	A G	C T	C T	G T	T T	T T	C T	T T	A G	A C	C T	C T	C T	A G	A G	A G
Rambouillet	ID575	63.9565	16.1932	2.69887	T T	T T	C C	G G	C C	A A	A A	T T	C C	C C	A A	G G	G G	G G	G G	G G	A A	C C	C C	A A	G G	C C	C C	C C	C C	C C	G G	C C	T T	G G	C C	T T	T T	T T	T T	T T	T T	G G	C C	C C	T T	C C	A A	G G	G G
Rambouillet	ID576	59.8742	22.725	3.24643	T T	T T	C C	G G	C C	A A	A A	T T	C C	C C	A A	G G	G G	G G	G G	G G	A A	C C	C C	A A	G G	C C	C C	C C	C C	C C	G G	C C	T T	G G	C C	T T	T T	T T	T T	T T	T T	G G	C C	C C	T T	C C	A A	G G	G G
Rambouillet	ID579	66.6781	25.628	4.27133	T T	T T	C C	G G	C C	A A	A A	T T	C C	C C	A A	G G	G G	G G	G G	G G	A A	C C	C C	A A	G G	C C	C C	C C	C C	C C	G G	C C	T T	G G	C C	T T	T T	T T	T T	T T	T T	G G	C C	C C	T T	C C	A A	G G	G G
Rambouillet	ID580	62.5957	23.8136	3.96893	T T	T T	C T	A G	C C	A A	A G	T T	C C	C C	A G	G G	A G	G G	G G	G G	A A	C C	C C	A C	G G	C C	C T	C C	C C	C C	G G	C C	T T	G G	C C	T T	T T	T T	T T	T T	T T	G G	C C	C C	T T	C C	A A	G G	G G
Rambouillet	ID581	57.1526	24.3579	3.4797	T T	T T	C C	G G	C C	A A	A A	T T	C C	C C	A A	G G	G G	G G	G G	G G	A A	C C	C C	A A	G G	C C	C C	C C	C C	C C	G G	C C	T T	G G	C C	T T	T T	T T	T T	T T	T T	G G	C C	C C	T T	C C	A A	G G	G G
Rambouillet	ID582	66.2245	30.436	4.34801	T T	T T	C T	A G	C C	A A	G G	T T	C C	C T	G G	G T	A G	G G	A G	A G	A G	C C	C C	C C	G G	C C	C C	C T	C T	C T	A G	C C	T T	A G	C T	C T	G T	T T	T T	C T	T T	A G	A C	C T	C T	C T	A G	A G	A G
Rambouillet	ID586	64.8637	26.263	4.37717	T T	T T	C C	G G	C C	A A	A G	T T	C C	C T	A G	G T	G G	G G	A G	A G	A G	C C	C C	A C	G G	C C	C C	C T	C T	C T	A G	C C	T T	A G	C T	C T	G T	T T	T T	C T	T T	A G	A C	C T	C T	C T	A G	A G	A G
Rambouillet	ID587	63.5029	19.2777	3.85554	T T	T T	C T	A G	C C	A A	A G	T T	C C	C C	A G	G G	A G	G G	G G	G G	A A	C C	C C	A C	G G	C C	C T	C C	C C	C C	G G	C C	T T	G G	C C	T T	T T	T T	T T	T T	T T	G G	C C	C C	T T	C C	A A	G G	G G
Rambouillet	ID588	62.1422	25.8094	3.68706	T T	C T	C C	G G	C C	A A	A A	T T	C C	C C	A A	G G	G G	G G	G G	G G	A A	C C	C C	A A	G G	C C	C C	C C	C C	C C	G G	C C	T T	G G	C C	T T	T T	T T	T T	T T	T T	G G	C C	C C	T T	C C	A A	G G	G G
Rambouillet	ID590	58.5134	32.1597	4.01996	T T	T T	C C	G G	C C	A A	A A	T T	C C	C C	A A	G G	G G	G G	G G	G G	A A	C C	C C	A A	G G	C C	C C	C C	C C	C C	G G	C C	T T	G G	C C	T T	T T	T T	T T	T T	T T	G G	C C	C C	T T	C C	A A	G G	G G
Rambouillet	ID596	61.235	23.36	3.33714	T T	C T	C C	G G	C C	A A	A A	T T	C C	C C	A A	G G	G G	G G	G G	G G	A A	C C	C C	A A	G G	C C	C C	C C	C C	C C	G G	C C	T T	G G	C C	T T	T T	T T	T T	T T	T T	G G	C C	C C	T T	C C	A A	G G	G G
Rambouillet	ID597	60.3278	29.1206	3.64008	T T	T T	C C	A G	C T	A A	A G	C T	C C	C C	A G	G T	A G	G G	A G	A G	A G	C C	C T	A C	G G	C C	C C	C C	C C	C T	A G	C C	T T	G G	C C	T T	T T	T T	T T	T T	T T	G G	C C	C C	T T	C C	A A	G G	G G
Rambouillet	ID600	71.6676	26.1723	3.7389	T T	C T	C C	G G	C C	A A	A A	T T	C C	C C	A A	G G	G G	G G	G G	G G	A A	C C	C C	A A	G G	C C	C C	C C	C C	C C	G G	C C	T T	G G	C C	T T	T T	T T	T T	T T	T T	G G	C C	C C	T T	C C	A A	G G	G G
Rambouillet	ID607	60.7814	26.263	4.37717	T T	T T	C C	G G	C C	A A	A G	T T	C C	C T	A G	G T	G G	G G	A G	A G	A G	C C	C C	A C	G G	C C	C C	C T	C T	C T	A G	C C	T T	A G	C T	C T	G T	T T	T T	C T	T T	A G	A C	NA	C T	C T	A G	A G	A G
Rambouillet	ID608	64.8637	32.5226	4.64608	T T	C T	C C	G G	C C	A A	A A	T T	C C	C C	A A	G G	G G	G G	G G	G G	A A	C C	C C	A A	G G	C C	C C	C C	C C	C C	G G	C C	T T	G G	C C	T T	T T	T T	T T	T T	T T	G G	C C	C C	T T	C C	A A	G G	G G
Rambouillet	ID609	72.1212	26.4444	3.77778	T T	T T	C T	A G	C C	A A	A G	T T	C C	C C	A G	G G	A G	G G	G G	G G	A A	C C	C C	A C	G G	C C	C C	C C	C C	C C	G G	C C	T T	G G	C C	T T	T T	T T	T T	T T	T T	G G	C C	C C	T T	C C	A A	G G	G G
Rambouillet	ID610	68.0389	36.9678	5.28111	T T	T T	C C	G G	C C	A A	G G	T T	C C	T T	G G	T T	G G	G G	A A	A A	G G	C C	C C	C C	G G	C C	C C	T T	T T	T T	A A	C C	T T	A A	T T	C C	G G	T T	T T	C C	NA	A A	A A	T T	C C	T T	G G	A A	A A
Rambouillet	ID611	79.3787	18.2798	4.56994	T T	T T	C C	G G	C C	A A	A A	T T	C C	C C	A A	G G	G G	G G	G G	G G	A A	C C	C C	A A	G G	C C	C C	C C	C C	C C	G G	C C	T T	G G	C C	T T	T T	T T	T T	T T	T T	G G	C C	C C	T T	C C	A A	G G	G G
Rambouillet	ID613	65.7709	29.3474	4.89124	T T	T T	C T	A G	C C	A A	A G	T T	C C	C C	A G	G G	A G	G G	G G	G G	A A	C C	C C	A C	G G	C C	C C	C C	C C	C C	G G	C C	T T	G G	C C	T T	T T	T T	T T	T T	T T	G G	C C	C C	T T	C C	A A	G G	G G
Rambouillet	ID617	65.3173	26.898	3.84258	T T	T T	C T	A G	C C	A A	G G	T T	C C	C T	G G	G T	A G	G G	A G	A G	A G	C C	C C	C C	G G	C C	C T	C T	C T	C T	A G	C C	T T	A G	C T	C T	G T	T T	T T	C T	T T	A G	A C	C T	C T	C T	A G	A G	A G
Rambouillet	ID619	63.5029	26.898	3.84258	T T	T T	C T	A G	C C	A A	A G	T T	C C	C C	A G	G G	A G	G G	G G	G G	A A	C C	C C	A C	G G	C C	C T	C C	C C	C C	G G	C C	T T	G G	C C	T T	T T	T T	T T	T T	T T	G G	C C	C C	T T	C C	A A	G G	G G
Rambouillet	ID625	67.5853	24.1765	4.02941	T T	C T	C T	A A	C T	A A	G G	T T	C C	C C	G G	G T	A A	G G	A G	A G	A G	C C	C T	C C	G G	C C	C T	C C	C C	C T	A G	C C	T T	G G	C C	T T	T T	T T	T T	T T	T T	G G	C C	C C	T T	C C	A A	G G	G G
Rambouillet	ID626	66.2245	25.2197	4.20329	T T	T T	C C	G G	C C	A A	A A	T T	C C	C C	A A	G G	G G	G G	G G	G G	A A	C C	C C	A A	G G	C C	C C	C C	C C	C C	G G	C C	T T	G G	C C	T T	T T	T T	T T	T T	T T	G G	C C	C C	T T	C C	A A	G G	G G
Rambouillet	ID627	69.8532	29.9825	4.28321	T T	T T	C C	G G	C C	A A	A A	T T	C C	C C	A A	G G	G G	G G	G G	G G	A A	C C	C C	A A	G G	C C	C C	C C	C C	C C	G G	C C	T T	G G	C C	T T	T T	T T	T T	T T	T T	G G	C C	C C	T T	C C	A A	G G	G G
Rambouillet	ID632	60.7814	29.6196	3.70245	T T	C T	C T	A G	C C	A A	G G	T T	C C	C T	G G	G T	A G	G G	A G	A G	A G	C C	C C	C C	G G	C C	C T	C T	C T	C T	A G	C C	T T	A G	C T	C T	G T	T T	T T	C T	T T	A G	A C	C T	C T	C T	A G	A G	A G
Rambouillet	ID633	69.8532	28.531	4.07585	T T	T T	C T	A G	C C	A A	G G	T T	C C	C T	G G	G T	A G	G G	A G	A G	A G	C C	C C	C C	G G	C C	C T	C T	C T	C T	A G	C C	T T	A G	C T	C T	G T	T T	T T	C T	T T	A G	A C	C T	C T	C T	A G	A G	A G
Rambouillet	ID635	62.1422	29.5289	4.21841	T T	T T	C C	G G	C C	A A	A G	T T	C C	C T	A G	G T	G G	G G	A G	A G	A G	C C	C C	A C	G G	C C	C C	C T	C T	C T	A G	C C	T T	A G	C T	C T	G T	T T	T T	C T	T T	A G	A C	C T	C T	C T	A G	A G	A G
Rambouillet	ID637	63.5029	23.7682	3.96137	T T	T T	C C	G G	C C	A A	A G	T T	C C	C T	A G	G T	G G	G G	A G	A G	A G	C C	C C	A C	G G	C C	C C	C T	C T	C T	A G	C C	T T	A G	C T	C T	G T	T T	T T	C T	T T	A G	A C	C T	C T	C T	A G	A G	A G
Rambouillet	ID638	67.5853	24.0858	3.44082	T T	T T	T T	A A	C C	A A	G G	T T	C C	C C	G G	G G	A A	G G	G G	G G	A A	C C	C C	C C	G G	C C	C T	C C	C C	C C	G G	C C	T T	G G	C C	T T	T T	T T	T T	T T	T T	G G	C C	C C	T T	C C	A A	G G	G G
Rambouillet	ID639	77.1107	27.9413	4.65688	T T	NA	C C	G G	C C	A A	A G	T T	C C	C T	A G	G T	G G	G G	A G	A G	A G	C C	C C	A C	G G	C C	C C	C T	C T	C T	A G	C C	T T	A G	C T	C T	G T	T T	T T	C T	T T	A G	A C	C T	C T	C T	A G	A G	A G
Rambouillet	ID641	68.946	24.1311	3.4473	T T	T T	C C	A G	C T	A A	G G	C T	C C	C T	G G	T T	A G	G G	A A	A A	G G	C C	C T	C C	G G	C C	C C	C T	C T	T T	A A	C C	T T	A G	C T	C T	G T	T T	T T	C T	T T	A G	A C	C T	C T	C T	A G	A G	A G
Rambouillet	ID642	66.2245	25.764	3.68058	T T	C T	C C	G G	C C	A A	A A	T T	C C	C C	A A	G G	G G	G G	G G	G G	A A	C C	C C	A A	G G	C C	C C	C C	C C	C C	G G	C C	T T	G G	C C	T T	T T	T T	T T	T T	T T	G G	C C	C C	T T	C C	A A	G G	G G
Rambouillet	ID645	70.3068	28.032	4.00457	T T	C T	C C	G G	C C	A A	A G	T T	C C	C T	A G	G T	G G	G G	A G	A G	A G	C C	C C	A C	G G	C C	C C	C T	C T	C T	A G	C C	T T	A G	C T	C T	G T	T T	T T	C T	T T	A G	A C	C T	C T	C T	A G	A G	A G
Rambouillet	ID648	55.3383	25.129	3.58986	T T	C T	C C	A G	C T	A A	A G	C T	C C	C C	A G	G T	A G	G G	A G	A G	A G	C C	C T	A C	G G	C C	C C	C C	C C	C T	A G	C C	T T	G G	C C	T T	T T	T T	T T	T T	T T	G G	C C	C C	T T	C C	A A	G G	G G
Rambouillet	ID650	69.3996	26.9434	3.84906	T T	C C	C C	A G	C T	A A	A G	C T	C C	C C	A G	G T	A G	G G	A G	A G	A G	C C	C T	A C	G G	C C	C C	C C	C C	C T	A G	C C	T T	G G	C C	T T	T T	T T	T T	T T	T T	G G	C C	C C	T T	C C	A A	G G	G G
Rambouillet	ID655	65.7709	25.1744	3.59634	T T	T T	C C	G G	C C	A A	A G	T T	C C	C T	A G	G T	G G	G G	A G	A G	A G	C C	C C	A C	G G	C C	C C	C T	C T	C T	A G	C C	T T	A G	C T	C T	G T	T T	T T	C T	T T	A G	A C	C T	C T	C T	A G	A G	A G
Rambouillet	ID657	66.2245	25.4465	3.63522	T T	T T	C C	G G	C C	A A	A A	T T	C C	C C	A A	G G	G G	G G	G G	G G	A A	C C	C C	A A	G G	C C	C C	C C	C C	C C	G G	C C	T T	G G	C C	T T	T T	T T	T T	T T	T T	G G	C C	C C	T T	C C	A A	G G	G G
Rambouillet	ID658	70.3068	41.413	5.91614	T T	C T	C C	G G	C C	A A	A A	T T	C C	C C	A A	G G	G G	G G	G G	G G	A A	C C	C C	A A	G G	C C	C C	C C	C C	C C	G G	C C	T T	G G	C C	T T	T T	T T	T T	T T	T T	G G	C C	C C	T T	C C	A A	G G	G G
Rambouillet	ID660	69.3996	24.6754	4.93508	T T	T T	C T	A G	C C	A A	G G	T T	C C	C T	G G	G T	A G	G G	A G	A G	A G	C C	C C	C C	G G	C C	C T	C T	C T	C T	A G	C C	T T	A G	C T	C T	G T	T T	T T	C T	T T	A G	A C	C T	C T	C T	A G	A G	A G
Rambouillet	ID667	62.1422	19.1416	3.19027	T T	T T	C C	G G	C C	A A	A A	T T	C C	C C	A A	G G	G G	G G	G G	G G	A A	C C	C C	A A	G G	C C	C C	C C	C C	C C	G G	C C	T T	G G	C C	T T	T T	T T	T T	T T	T T	G G	C C	C C	T T	C C	A A	G G	G G
Rambouillet	ID669	50.8023	23.1786	3.8631	T T	T T	C C	G G	C C	A A	A A	T T	C C	C C	A A	G G	G G	G G	G G	G G	A A	C C	C C	A A	G G	C C	C C	C C	C C	C C	G G	C C	T T	G G	C C	T T	T T	T T	T T	T T	T T	G G	C C	C C	T T	C C	A A	G G	G G
Rambouillet	ID672	68.946	29.8464	3.7308	T T	T T	C C	G G	C C	A A	A G	T T	C C	C T	A G	G T	G G	G G	A G	A G	A G	C C	C C	A C	G G	C C	C C	C T	C T	C T	A G	C C	T T	A G	C T	C T	G T	T T	T T	C T	T T	A G	A C	C T	C T	C T	A G	A G	A G
Rambouillet	ID673	64.4101	22.4982	3.21403	T T	T T	C C	A G	C T	A A	A G	C T	C C	C C	A G	G T	A G	G G	A G	A G	A G	C C	C T	A C	G G	C C	C C	C C	C C	C T	A G	C C	T T	G G	C C	T T	T T	T T	T T	T T	T T	G G	C C	C C	T T	C C	A A	G G	G G
Rambouillet	ID675	56.2455	23.4961	3.91601	T T	T T	C C	G G	C C	A A	A G	T T	C C	C T	A G	G T	G G	G G	A G	A G	A G	C C	C C	A C	G G	C C	C C	C T	C T	C T	A G	C C	T T	A G	C T	C T	G T	T T	T T	C T	T T	A G	A C	C T	C T	C T	A G	A G	A G
Rambouillet	ID676	65.3173	19.9127	3.98254	T T	T T	C C	G G	C C	A A	A G	T T	C C	C T	A G	G T	G G	G G	A G	A G	A G	C C	C C	A C	G G	C C	C C	C T	C T	C T	A G	C C	T T	A G	C T	C T	G T	T T	T T	C T	T T	A G	A C	C T	C T	C T	A G	A G	A G
Rambouillet	ID678	62.1422	22.1353	4.42706	T T	T T	C C	G G	C C	A A	A A	T T	C C	C C	A A	G G	G G	G G	G G	G G	A A	C C	C C	A A	G G	C C	C C	C C	C C	C C	G G	C C	T T	G G	C C	T T	T T	T T	T T	T T	T T	G G	C C	C C	T T	C C	A A	G G	G G
Rambouillet	ID681	70.7604	18.9148	3.78296	T T	T T	C C	G G	C C	A A	A G	T T	C C	C T	A G	G T	G G	G G	A G	A G	A G	C C	C C	A C	G G	C C	C C	C T	C T	C T	A G	C C	T T	A G	C T	C T	G T	T T	T T	C T	T T	A G	A C	C T	C T	C T	A G	A G	A G
Rambouillet	ID685	57.6062	18.0983	4.52458	T T	T T	C C	G G	C C	A A	A A	T T	C C	C C	A A	G G	G G	G G	G G	G G	A A	C C	C C	A A	G G	C C	C C	C C	C C	C C	G G	C C	T T	G G	C C	T T	T T	T T	T T	T T	T T	G G	C C	C C	T T	C C	A A	G G	G G
Rambouillet	ID691	69.3996	10.8862	3.62874	T T	T T	C C	G G	C C	A A	A A	T T	C C	C C	A A	G G	G G	G G	G G	G G	A A	C C	C C	A A	G G	C C	C C	C C	C C	C C	G G	C C	T T	G G	C C	T T	T T	T T	T T	T T	T T	G G	C C	C C	T T	C C	A A	G G	G G
Rambouillet	ID697	63.9565	31.0711	4.43873	T T	T T	C C	G G	C C	A A	A G	T T	C C	C T	A G	G T	G G	G G	A G	A G	A G	C C	C C	A C	G G	C C	C C	C T	C T	C T	A G	C C	T T	A G	C T	C T	G T	T T	T T	C T	T T	A G	A C	C T	C T	C T	A G	A G	A G
Rambouillet	ID699	72.1212	29.9825	4.28321	T T	T T	T T	A A	C C	A A	G G	T T	C C	C C	G G	G G	A A	G G	G G	G G	A A	C C	C C	C C	G G	C C	C T	C C	C C	C C	G G	C C	T T	G G	C C	T T	T T	T T	T T	T T	T T	G G	C C	C C	T T	C C	A A	G G	G G
Rambouillet	ID701	76.6571	30.7536	3.8442	T T	T T	C T	A G	C C	A A	A G	T T	C C	C C	A G	G G	A G	G G	G G	G G	A A	C C	C C	A C	G G	C C	C T	C C	C C	C C	G G	C C	T T	G G	C C	T T	T T	T T	T T	T T	T T	G G	C C	C C	T T	C C	A A	G G	G G
Rambouillet	ID707	52.1631	33.9741	4.24676	T T	C T	C C	G G	C C	A A	A G	T T	C C	C T	A G	G T	G G	G G	A G	A G	A G	C C	C C	A C	G G	C C	C C	C T	C T	C T	A G	C C	T T	A G	C T	C T	G T	T T	T T	C T	T T	A G	A C	C T	C T	C T	A G	A G	A G
Rambouillet	ID709	77.5643	24.4486	4.07477	T T	NA	C C	G G	C C	A A	A G	T T	C C	NA	A G	G T	G G	G G	A G	A G	A G	C C	C C	A C	G G	C C	C C	C T	C T	C T	A G	C C	T T	A G	C T	C T	G T	T T	T T	C T	T T	A G	A C	C T	C T	C T	A G	A G	A G
Rambouillet	ID710	64.4101	31.8875	4.55536	T T	NA	T T	A A	C C	A A	G G	T T	C C	C C	G G	G G	A A	G G	G G	G G	A A	C C	C C	C C	G G	C C	T T	C C	C C	C C	G G	C C	T T	G G	C C	T T	T T	T T	T T	T T	T T	G G	C C	C C	T T	C C	A A	G G	G G
Rambouillet	ID713	61.235	26.1269	4.35449	T T	NA	C T	A G	C C	A A	A G	T T	C C	C C	A G	G G	A G	G G	G G	G G	A A	C C	C C	A C	G G	C C	C T	C C	C C	C C	G G	C C	T T	G G	C C	T T	T T	T T	T T	T T	T T	G G	C C	C C	T T	C C	A A	G G	G G
Rambouillet	ID716	73.9356	27.5784	3.93977	T T	T T	C T	A G	C C	A A	A G	T T	C C	C C	A G	G G	A G	G G	G G	G G	A A	C C	C C	A C	G G	C C	C T	C C	C C	C C	G G	C C	T T	G G	C C	T T	T T	T T	T T	T T	T T	G G	C C	C C	T T	C C	A A	G G	G G
Rambouillet	ID721	63.0493	32.3865	4.62664	T T	T T	C C	G G	C C	A A	A G	T T	C C	C T	A G	G T	G G	G G	A G	A G	A G	C C	C C	A C	G G	C C	C C	C T	C T	C T	A G	C C	T T	A G	C T	C T	G T	T T	T T	C T	T T	A G	A C	C T	C T	C T	A G	A G	A G
Rambouillet	ID723	71.6676	31.57	4.51	T T	T T	C T	A G	C C	A A	A G	T T	C C	C C	A G	G G	A G	G G	G G	G G	A A	C C	C C	A C	G G	C C	C T	C C	C C	C C	G G	C C	T T	G G	C C	T T	T T	T T	T T	T T	T T	G G	C C	C C	T T	C C	A A	G G	G G
Rambouillet	ID724	69.8532	26.263	3.75186	T T	T T	C T	A G	C C	A A	A G	T T	C C	C C	A G	G G	A G	G G	G G	G G	A A	C C	C C	A C	G G	C C	C T	C C	C C	C C	G G	C C	T T	G G	C C	T T	T T	T T	T T	T T	T T	G G	C C	C C	T T	C C	A A	G G	G G
Rambouillet	ID725	65.3173	24.1311	3.4473	T T	NA	C C	G G	C C	A A	A A	T T	C C	C C	A A	G G	G G	G G	G G	G G	A A	C C	C C	A A	G G	C C	C C	C C	C C	C C	G G	C C	T T	G G	C C	T T	T T	T T	T T	T T	T T	G G	C C	C C	T T	C C	A A	G G	G G
Rambouillet	ID728	58.967	23.2239	4.64479	T T	T T	C T	A G	C C	A A	A G	T T	C C	C C	A G	G G	A G	G G	G G	G G	A A	C C	C C	A C	G G	C C	C T	C C	C C	C C	G G	C C	T T	G G	C C	T T	T T	T T	T T	T T	T T	G G	C C	C C	T T	C C	A A	G G	G G
Rambouillet	ID735	59.8742	18.8694	4.71736	T T	T T	T T	A A	C C	A A	G G	T T	C C	C C	G G	G G	A A	G G	G G	G G	A A	C C	C C	C C	G G	C C	C T	C C	C C	C C	G G	C C	T T	G G	C C	T T	T T	T T	T T	T T	T T	G G	C C	C C	T T	C C	A A	G G	G G
Rambouillet	ID745	66.6781	27.2155	3.40194	T T	NA	C C	G G	C C	A A	A A	T T	C C	C C	A A	G G	G G	G G	G G	G G	A A	C C	C C	A A	G G	C C	C C	C C	C C	C C	G G	C C	T T	G G	C C	T T	T T	T T	T T	T T	T T	G G	C C	C C	T T	C C	A A	G G	G G
Rambouillet	ID746	84.3682	25.4919	3.6417	T T	NA	C C	G G	C C	A A	A A	T T	C C	C C	A A	G G	G G	G G	G G	G G	A A	C C	C C	A A	G G	C C	C C	C C	C C	C C	G G	C C	T T	G G	C C	T T	T T	T T	T T	T T	T T	G G	C C	C C	T T	C C	A A	G G	G G
Rambouillet	ID750	60.7814	16.6015	3.3203	T T	T T	C T	A G	C C	A A	G G	T T	C C	C T	G G	G T	A G	G G	A G	A G	A G	C C	C C	C C	G G	C C	C T	C T	C T	C T	A G	C C	T T	A G	C T	C T	G T	T T	T T	C T	T T	A G	A C	C T	C T	C T	A G	A G	A G
Rambouillet	ID755	63.0493	24.9022	3.55746	T T	C T	C T	A G	C C	A A	A G	T T	C C	C C	A G	G G	A G	G G	G G	G G	A A	C C	C C	A C	G G	C C	C T	C C	C C	C C	G G	C C	T T	G G	C C	T T	T T	T T	T T	T T	T T	G G	C C	C C	T T	C C	A A	G G	G G
Rambouillet	ID757	74.8427	26.9887	3.85554	T T	T T	C C	G G	C C	A A	G G	T T	C C	T T	G G	T T	G G	G G	A A	A A	G G	C C	C C	C C	G G	C C	C C	T T	T T	T T	A A	C C	T T	A A	T T	C C	G G	T T	T T	C C	NA	A A	A A	T T	C C	T T	G G	A A	A A
Rambouillet	ID759	67.5853	30.5721	5.09535	T T	NA	T T	A A	C C	A A	G G	T T	C C	C C	G G	G G	A A	G G	G G	G G	A A	C C	C C	C C	G G	C C	T T	C C	C C	C C	G G	C C	T T	G G	C C	T T	T T	T T	T T	T T	T T	G G	C C	C C	T T	C C	A A	G G	G G
Rambouillet	ID763	64.8637	25.5826	5.11652	T T	T T	C C	G G	C C	A A	A A	T T	C C	C C	A A	G G	G G	G G	G G	G G	A A	C C	C C	A A	G G	C C	C C	C C	C C	C C	G G	C C	T T	G G	C C	T T	T T	T T	T T	T T	T T	G G	C C	C C	T T	C C	A A	G G	G G
Rambouillet	ID769	67.1317	24.9929	3.57042	T T	T T	C T	A G	C C	A A	A G	T T	C C	C C	A G	G G	A G	G G	G G	G G	A A	C C	C C	A C	G G	C C	C C	C C	C C	C C	G G	C C	T T	G G	C C	T T	T T	T T	T T	T T	T T	G G	C C	C C	T T	C C	A A	G G	G G
Rambouillet	ID772	71.214	22.7703	3.25291	T T	T T	C C	G G	C C	A A	A G	T T	C C	C T	A G	G T	G G	G G	A G	A G	A G	C C	C C	A C	G G	C C	C C	C T	C T	C T	A G	C C	T T	A G	C T	C T	G T	T T	T T	C T	T T	A G	A C	C T	C T	C T	A G	A G	A G
Rambouillet	ID777	66.2245	25.9455	3.7065	T T	T T	C T	A G	C C	A A	A G	T T	C C	C C	A G	G G	A G	G G	G G	G G	A A	C C	C C	A C	G G	C C	C T	C C	C C	C C	G G	C C	T T	G G	C C	T T	T T	T T	T T	T T	T T	G G	C C	C C	T T	C C	A A	G G	G G
Rambouillet	ID786	83.9146	35.8792	5.12559	T T	NA	C C	A G	C T	A A	G G	C T	C C	C T	G G	T T	A G	G G	A A	A A	G G	C C	C T	C C	G G	C C	C C	C T	C T	T T	A A	C C	T T	A G	C T	C T	G T	T T	T T	C T	T T	A G	A C	C T	C T	C T	A G	A G	A G
Rambouillet	ID787	67.1317	34.7452	4.9636	T T	T T	C C	G G	C C	A A	A A	T T	C C	C C	A A	G G	G G	G G	G G	G G	A A	C C	C C	A A	G G	C C	C C	C C	C C	C C	G G	C C	T T	G G	C C	T T	T T	T T	T T	T T	T T	G G	C C	C C	T T	C C	A A	G G	G G
Rambouillet	ID792	69.8532	26.6712	3.81018	T T	NA	C T	A G	C C	A A	A G	T T	C C	C C	A G	G G	A G	G G	G G	G G	A A	C C	C C	A C	G G	C C	C T	C C	C C	C C	G G	C C	T T	G G	C C	T T	T T	T T	T T	T T	T T	G G	C C	C C	T T	C C	A A	G G	G G
Rambouillet	ID801	84.3682	26.3991	5.27982	T T	T T	C C	G G	C C	A A	A G	T T	C C	C T	A G	G T	G G	G G	A G	A G	A G	C C	C C	A C	G G	C C	C C	C T	C T	C T	A G	C C	T T	A G	C T	C T	G T	T T	T T	C T	T T	A G	A C	C T	C T	C T	A G	A G	A G
Rambouillet	ID808	89.3577	32.4772	4.6396	T T	T T	C C	G G	C C	A A	G G	T T	C C	T T	G G	NA	G G	G G	A A	A A	G G	C C	C C	C C	G G	C C	C C	T T	T T	T T	A A	C C	T T	A A	T T	C C	G G	T T	T T	C C	T T	A A	A A	T T	C C	T T	G G	A A	A A
Rambouillet	ID810	69.3996	33.0215	4.71736	T T	T T	C C	A G	C T	A A	A G	C T	C C	C C	A G	G T	A G	G G	A G	A G	A G	C C	C T	A C	G G	C C	C C	C C	C C	C T	A G	C C	T T	G G	C C	T T	T T	T T	T T	T T	T T	G G	C C	C C	T T	C C	A A	G G	G G
Rambouillet	ID817	71.6676	23.4961	4.69922	T T	T T	C C	G G	C C	A A	A G	T T	C C	C T	A G	G T	G G	G G	A G	A G	A G	C C	C C	A C	G G	C C	C C	C T	C T	C T	A G	C C	T T	A G	C T	C T	G T	T T	T T	C T	T T	A G	A C	C T	C T	C T	A G	A G	A G
Rambouillet	ID819	72.5748	29.8464	4.26377	T T	NA	C C	G G	C C	A A	A G	T T	C C	C T	A G	G T	G G	G G	A G	A G	A G	C C	C C	A C	G G	C C	C C	C T	C T	C T	A G	C C	T T	A G	C T	C T	G T	T T	T T	C T	T T	A G	A C	C T	C T	C T	A G	A G	A G
Rambouillet	ID820	58.967	10.5687	2.64218	T T	T T	C T	A G	C C	A A	A G	T T	C C	C C	A G	G G	A G	G G	G G	G G	A A	C C	C C	A C	G G	C C	C C	C C	C C	C C	G G	C C	T T	G G	C C	T T	T T	T T	T T	T T	T T	G G	C C	C C	T T	C C	A A	G G	G G
Rambouillet	ID824	67.5853	22.5889	4.51778	T T	NA	T T	A A	C C	A A	G G	T T	C C	C C	G G	G G	A A	G G	G G	G G	A A	C C	C C	C C	G G	C C	C T	C C	C C	C C	G G	C C	T T	G G	C C	T T	T T	T T	T T	T T	T T	G G	C C	C C	T T	C C	A A	G G	G G
Rambouillet	ID834	62.1422	24.6754	4.11257	T T	NA	C C	G G	C C	A A	A A	T T	C C	C C	A A	G G	G G	G G	G G	G G	A A	C C	C C	A A	G G	C C	C C	C C	C C	C C	G G	C C	T T	G G	C C	T T	T T	T T	T T	T T	T T	G G	C C	C C	T T	C C	A A	G G	G G
Rambouillet	ID838	73.0284	26.7619	4.46032	T T	T T	T T	A A	C C	A A	G G	T T	C C	C C	G G	G G	A A	G G	G G	G G	A A	C C	C C	C C	G G	C C	C T	C C	C C	C C	G G	C C	T T	G G	C C	T T	T T	T T	T T	T T	T T	G G	C C	C C	T T	C C	A A	G G	G G
Rambouillet	ID845	75.2963	14.3335	4.77784	T T	T T	C C	G G	C C	A A	A A	T T	C C	C C	A A	G G	G G	G G	G G	G G	A A	C C	C C	A A	G G	C C	C C	C C	C C	C C	G G	C C	T T	G G	C C	T T	T T	T T	T T	T T	T T	G G	C C	C C	T T	C C	A A	G G	G G
Rambouillet	ID847	55.3383	11.5666	2.89165	T T	NA	C C	G G	C C	A A	A A	T T	C C	C C	A A	G G	G G	G G	G G	G G	A A	C C	C C	A A	G G	C C	C C	C C	C C	C C	G G	C C	T T	G G	C C	T T	T T	T T	T T	T T	T T	G G	C C	C C	T T	C C	A A	G G	G G
Rambouillet	ID854	73.9356	32.3865	5.39775	T T	C T	C T	A G	C C	A A	A G	T T	C C	C C	A G	G G	A G	G G	G G	G G	A A	C C	C C	A C	G G	C C	C C	C C	C C	C C	G G	C C	T T	G G	C C	T T	T T	T T	T T	T T	T T	G G	C C	C C	T T	C C	A A	G G	G G
Rambouillet	ID855	67.1317	29.3021	4.18601	T T	C T	C T	A G	C C	A A	A G	T T	C C	C C	A G	G G	A G	G G	G G	G G	A A	C C	C C	A C	G G	C C	C C	C C	C C	C C	G G	C C	T T	G G	C C	T T	T T	T T	T T	T T	T T	G G	C C	C C	T T	C C	A A	G G	G G
Rambouillet	ID862	70.7604	14.4242	4.80808	T T	T T	C C	G G	C C	A A	A A	T T	C C	C C	A A	G G	G G	G G	G G	G G	A A	C C	C C	A A	G G	C C	C C	C C	C C	C C	G G	C C	T T	G G	C C	T T	T T	T T	T T	T T	T T	G G	C C	C C	T T	C C	A A	G G	G G
Rambouillet	ID864	69.8532	20.0488	4.00976	T T	NA	C C	G G	C C	A A	A A	T T	C C	C C	A A	G G	G G	G G	G G	G G	A A	C C	C C	A A	G G	C C	C C	C C	C C	C C	G G	C C	T T	G G	C C	T T	T T	T T	T T	T T	T T	G G	C C	C C	T T	C C	A A	G G	G G
Rambouillet	ID873	92.0793	24.4033	4.88065	T T	NA	T T	A A	C C	A A	G G	T T	C C	C C	G G	G G	A A	G G	G G	G G	A A	C C	C C	C C	G G	C C	C T	C C	C C	C C	G G	C C	T T	G G	C C	T T	T T	T T	T T	T T	T T	G G	C C	C C	T T	C C	A A	G G	G G
Rambouillet	ID898	73.0284	7.62035	3.81018	T T	T T	C T	A G	C C	A A	G G	T T	C C	NA	G G	G T	A G	G G	A G	A G	A G	C C	C C	C C	G G	C C	C C	C T	C T	C T	A G	C C	T T	A G	C T	C T	G T	T T	T T	C T	T T	A G	A C	C T	C T	C T	A G	A G	A G
Rambouillet	ID902	69.8532	24.0404	4.80808	T T	T T	C C	G G	C C	A A	A A	T T	C C	C C	A A	G G	G G	G G	G G	G G	A A	C C	C C	A A	G G	C C	C C	C C	C C	C C	G G	C C	T T	G G	C C	T T	T T	T T	T T	T T	T T	G G	C C	C C	T T	C C	A A	G G	G G
Rambouillet	ID917	53.9775	11.5212	3.84042	T T	T T	C C	G G	C C	A A	A A	T T	C C	C C	A A	G G	G G	G G	G G	G G	A A	C C	C C	A A	G G	C C	C C	C C	C C	C C	G G	C C	T T	G G	C C	T T	T T	T T	T T	T T	T T	G G	C C	C C	T T	C C	A A	G G	G G
Rambouillet	ID919	69.8532	16.7829	3.35658	T T	T T	C C	G G	C C	A A	A G	T T	C C	C T	A G	G T	G G	G G	A G	A G	A G	C C	C C	A C	G G	C C	C C	C T	C T	C T	A G	C C	T T	A G	C T	C T	G T	T T	T T	C T	T T	A G	A C	C T	C T	C T	A G	A G	A G
Rambouillet	ID922	73.9356	23.0425	3.84042	T T	NA	C C	G G	C C	A A	A A	T T	C C	C C	A A	G G	G G	G G	G G	G G	A A	C C	C C	A A	G G	C C	C C	C C	C C	C C	G G	C C	T T	G G	C C	T T	T T	T T	T T	T T	T T	G G	C C	C C	T T	C C	A A	G G	G G
Rambouillet	ID928	58.967	13.0635	4.35449	T T	T T	C C	G G	C C	A A	A G	T T	C C	C T	A G	G T	G G	G G	A G	A G	A G	C C	C C	A C	G G	C C	C C	C T	C T	C T	A G	C C	T T	A G	C T	C T	G T	T T	T T	C T	T T	A G	A C	C T	C T	C T	A G	A G	A G
Rambouillet	ID932	65.7709	20.5024	3.41706	T T	T T	C C	G G	C C	A A	A A	T T	C C	C C	A A	G G	G G	G G	G G	G G	A A	C C	C C	A A	G G	C C	C C	C C	C C	C C	G G	C C	T T	G G	C C	T T	T T	T T	T T	T T	T T	G G	C C	C C	T T	C C	A A	G G	G G
Rambouillet	ID941	80.7394	12.5191	4.17305	T T	T T	C C	G G	C C	A A	G G	T T	C C	T T	G G	T T	G G	G G	A A	A A	G G	C C	C C	C C	G G	C C	C C	T T	T T	T T	A A	C C	T T	A A	T T	C C	G G	T T	T T	C C	NA	A A	A A	T T	C C	T T	G G	A A	A A
Suffolk	ID969	74.3891	13.2449	2.64898	C C	C C	C C	G G	C C	A A	A A	T T	C C	C C	A A	G G	G G	G G	G G	G G	A A	C C	C C	A A	G G	C C	C C	C C	C C	C C	G G	C C	T T	G G	C C	T T	T T	T T	T T	T T	T T	G G	C C	C C	T T	C C	A A	G G	G G
Suffolk	ID999	65.7709	5.12559	2.5628	C C	C T	C C	A G	C C	A A	A G	T T	C C	C C	A G	G T	A G	G G	G G	G G	A A	C C	C C	A C	G G	C C	C C	C C	C C	C T	A G	C C	T T	A G	C C	T T	G T	T T	T T	C T	C T	G G	C C	C C	T T	C C	A G	A G	A G
Suffolk	ID1002	83.0074	16.8283	2.40404	C C	T T	C C	G G	C C	A A	A A	T T	C C	C C	A A	G G	G G	G G	G G	G G	A A	C C	C C	A A	G G	C C	C C	C C	C C	C C	G G	C C	T T	G G	C C	T T	T T	T T	T T	T T	T T	G G	C C	C C	T T	C C	A A	G G	G G
Suffolk	ID1018	71.214	16.0118	2.66864	C C	C T	C C	G G	C C	A A	A A	T T	C C	C C	A A	G G	G G	G G	G G	G G	A A	C C	C C	A A	G G	C C	C C	C C	C C	C C	G G	C C	T T	G G	C C	T T	T T	T T	T T	T T	T T	G G	C C	C C	T T	C C	A A	G G	G G
Suffolk	ID1052	81.6466	12.9727	2.59455	C C	C T	C C	G G	C C	A A	A A	T T	C C	C C	A A	G G	G G	G G	G G	G G	A A	C C	C C	A A	G G	C C	C C	C C	C C	C C	G G	C C	T T	G G	C C	T T	T T	T T	T T	T T	T T	G G	C C	C C	T T	C C	A A	G G	G G
Suffolk	ID1073	87.0897	14.7871	2.95742	C C	NA	C T	A G	C C	A A	A G	T T	NA	C C	A G	NA	A G	G G	G G	G G	A A	C C	C C	A C	G G	C C	C C	C C	C C	C C	G G	C C	T T	G G	C C	T T	T T	T T	G T	NA	T T	G G	C C	C C	T T	C C	A A	NA	G G
Suffolk	ID1079	73.482	9.16257	4.58128	C C	C C	C C	G G	C C	A A	A G	T T	C C	C T	A G	G T	G G	G G	A G	A G	A G	C C	C C	A C	G G	C C	C C	C T	C T	C T	A G	C C	T T	A G	C T	C T	G T	T T	T T	C T	T T	A G	A C	C T	C T	C T	A G	A G	A G
Suffolk	ID955	60.7814	12.5191	2.50383	C T	C T	C C	G G	C C	A A	A A	T T	C C	C C	A A	G G	G G	G G	G G	G G	A A	C C	C C	A A	G G	C C	C C	C C	C C	C C	G G	C C	T T	G G	C C	T T	T T	T T	T T	T T	T T	G G	C C	C C	T T	C C	A A	G G	G G
Suffolk	ID962	79.3787	13.2449	2.64898	C T	C C	C C	G G	C C	A A	A A	T T	C C	C C	A A	G G	G G	G G	G G	G G	A A	C C	C C	A A	G G	C C	C C	C C	C C	C C	G G	C C	T T	G G	C C	T T	T T	T T	T T	T T	T T	G G	C C	C C	T T	C C	A A	G G	G G
Suffolk	ID963	73.0284	15.15	3.03	C T	C T	C C	G G	C C	A A	A A	T T	C C	C C	A A	G G	G G	G G	G G	G G	A A	C C	C C	A A	G G	C C	C C	C C	C C	C C	G G	C C	T T	G G	C C	T T	T T	T T	T T	T T	T T	G G	C C	C C	T T	C C	A A	G G	G G
Suffolk	ID964	71.214	8.02858	2.67619	C T	C T	T T	A A	C T	A C	G G	C T	C T	C C	A G	G G	A G	A G	A G	A G	A G	C T	C T	C C	A G	C T	C C	C T	C T	C T	A G	C T	T T	A G	C T	C T	G T	C T	G T	C T	C T	A G	A C	C T	C T	C T	A G	A G	A G
Suffolk	ID970	84.8218	7.25748	2.41916	C T	C T	C C	G G	C C	A A	A A	T T	C C	C C	A A	G G	G G	G G	G G	G G	A A	C C	C C	A A	G G	C C	C C	C C	C C	C C	G G	C C	T T	G G	C C	T T	T T	T T	T T	T T	T T	G G	C C	C C	T T	C C	A A	G G	G G
Suffolk	ID971	61.6886	10.0244	3.34146	C T	T T	C C	G G	C C	A A	A A	T T	C C	C C	A A	G G	G G	G G	G G	G G	A A	C C	C C	A A	G G	C C	C C	C C	C C	C C	G G	C C	T T	G G	C C	T T	T T	T T	T T	T T	T T	G G	C C	C C	T T	C C	A A	G G	G G
Suffolk	ID972	57.6062	2.99371	1.49685	C T	C T	C C	G G	C C	A A	A A	T T	C C	C C	A A	G G	G G	G G	G G	G G	A A	C C	C C	A A	G G	C C	C C	C C	C C	C C	G G	C C	T T	G G	C C	T T	T T	T T	T T	T T	T T	G G	C C	C C	T T	C C	A A	G G	G G
Suffolk	ID975	63.5029	8.16466	2.72155	C T	C C	C C	G G	C C	A A	A A	T T	C C	C C	A A	G G	G G	G G	G G	G G	A A	C C	C C	A A	G G	C C	C C	C C	C C	C C	G G	C C	T T	G G	C C	T T	T T	T T	T T	T T	T T	G G	C C	C C	T T	C C	A A	G G	G G
Suffolk	ID976	74.3891	6.62245	2.20748	C T	C C	C C	G G	C C	A A	A A	T T	C C	C C	A A	G G	G G	G G	G G	G G	A A	C C	C C	A A	G G	C C	C C	C C	C C	C C	G G	C C	T T	G G	C C	T T	T T	T T	T T	T T	T T	G G	C C	C C	T T	C C	A A	G G	G G
Suffolk	ID977	62.1422	9.16257	3.05419	C T	C T	C C	G G	C C	A A	A G	T T	C C	C T	A G	G T	G G	G G	A G	A G	A G	C C	C C	A C	G G	C C	C C	C T	C T	C T	A G	C C	T T	A G	C T	C T	G T	T T	T T	C T	T T	A G	A C	C T	C T	C T	A G	A G	A G
Suffolk	ID978	44.4521	1.90509	1.90509	C T	C T	C C	G G	C C	A A	A G	T T	C C	C T	A G	G T	G G	G G	A G	A G	A G	C C	C C	A C	G G	C C	C C	C T	C T	C T	A G	C C	T T	A G	C T	C T	G T	T T	T T	C T	T T	A G	A C	C T	C T	C T	A G	A G	A G
Suffolk	ID980	53.0703	5.08023	2.54012	C T	C C	C C	G G	C C	A A	A G	T T	C C	C T	A G	G T	G G	G G	A G	A G	A G	C C	C C	A C	G G	C C	C C	C T	C T	C T	A G	C C	T T	A G	C T	C T	G T	T T	T T	C T	T T	A G	A C	C T	C T	C T	A G	A G	A G
Suffolk	ID982	92.5328	12.3831	3.09577	C T	C C	C C	G G	C C	A A	A G	T T	C C	C T	A G	G T	G G	G G	A G	A G	A G	C C	C C	A C	G G	C C	C C	C T	C T	C T	A G	C C	T T	A G	C T	C T	G T	T T	T T	C T	T T	A G	A C	C T	C T	C T	A G	A G	A G
Suffolk	ID984	88.4505	17.4633	2.91055	C T	T T	C C	G G	C C	A A	A A	T T	C C	C C	A A	G G	G G	G G	G G	G G	A A	C C	C C	A A	G G	C C	C C	C C	C C	C C	G G	C C	T T	G G	C C	T T	T T	T T	T T	T T	T T	G G	C C	C C	T T	C C	A A	G G	G G
Suffolk	ID985	82.5538	20.4117	2.91595	C T	T T	C C	G G	C C	A A	A A	T T	C C	C C	A A	G G	G G	G G	G G	G G	A A	C C	C C	A A	G G	C C	C C	C C	C C	C C	G G	C C	T T	G G	C C	T T	T T	T T	T T	T T	T T	G G	C C	C C	T T	C C	A A	G G	G G
Suffolk	ID986	65.3173	4.21841	2.1092	C T	C C	C C	G G	C C	A A	A A	T T	C C	C C	A A	G G	G G	G G	G G	G G	A A	C C	C C	A A	G G	C C	C C	C C	C C	C C	G G	C C	T T	G G	C C	T T	T T	T T	T T	T T	T T	G G	C C	C C	T T	C C	A A	G G	G G
Suffolk	ID989	86.1826	21.1828	3.53046	C T	C C	C C	G G	C C	A A	A A	T T	C C	C C	A A	G G	G G	G G	G G	G G	A A	C C	C C	A A	G G	C C	C C	C C	C C	C C	G G	C C	T T	G G	C C	T T	T T	T T	T T	T T	T T	G G	C C	C C	T T	C C	A A	G G	G G
Suffolk	ID991	62.5957	4.85344	2.42672	C T	C T	C C	A G	C C	A A	A G	T T	C C	C C	A G	G T	A G	G G	G G	G G	A A	C C	C C	A C	G G	C C	C C	C C	C C	C T	A G	C C	T T	A G	C C	T T	G T	T T	T T	C T	C T	G G	C C	C C	T T	C C	A G	A G	A G
Suffolk	ID992	87.5433	16.5561	2.36516	C T	C C	C C	G G	C C	A A	A A	T T	C C	C C	A A	G G	G G	G G	G G	G G	A A	C C	C C	A A	G G	C C	C C	C C	C C	C C	G G	C C	T T	G G	C C	T T	T T	T T	T T	T T	T T	G G	C C	C C	T T	C C	A A	G G	G G
Suffolk	ID993	51.7095	3.90089	1.95045	C T	C T	C C	G G	C C	A A	A A	T T	C C	C C	A A	G G	G G	G G	G G	G G	A A	C C	C C	A A	G G	C C	C C	C C	C C	C C	G G	C C	T T	G G	C C	T T	T T	T T	T T	T T	T T	G G	C C	C C	T T	C C	A A	G G	G G
Suffolk	ID998	84.3682	18.0983	2.58548	C T	C C	C C	G G	C C	A A	A A	T T	C C	C C	A A	G G	G G	G G	G G	G G	A A	C C	C C	A A	G G	C C	C C	C C	C C	C C	G G	C C	T T	G G	C C	T T	T T	T T	T T	T T	T T	G G	C C	C C	T T	C C	A A	G G	G G
Suffolk	ID1004	76.2035	15.1046	2.51744	C T	C C	C C	G G	C C	A A	A A	T T	C C	C C	A A	G G	G G	G G	G G	G G	A A	C C	C C	A A	G G	C C	C C	C C	C C	C C	G G	C C	T T	G G	C C	T T	T T	T T	T T	T T	T T	G G	C C	C C	T T	C C	A A	G G	G G
Suffolk	ID1006	80.7394	9.25328	3.08443	C T	C T	C C	G G	C C	A A	A A	T T	C C	C C	A A	G G	G G	G G	G G	G G	A A	C C	C C	A A	G G	C C	C C	C C	C C	C C	G G	C C	T T	G G	C C	T T	T T	T T	T T	T T	T T	G G	C C	C C	T T	C C	A A	G G	G G
Suffolk	ID1012	89.8113	20.6838	2.95483	C T	C T	C C	G G	C C	A A	A A	T T	C C	C C	A A	G G	G G	G G	G G	G G	A A	C C	C C	A A	G G	C C	C C	C C	C C	C C	G G	C C	T T	G G	C C	T T	T T	T T	T T	T T	T T	G G	C C	C C	T T	C C	A A	G G	G G
Suffolk	ID1015	77.5643	6.93996	1.73499	C T	C T	C C	G G	C C	A A	A G	T T	C C	C T	A G	G T	G G	G G	A G	A G	A G	C C	C C	A C	G G	C C	C C	C T	C T	C T	A G	C C	T T	A G	C T	C T	G T	T T	T T	C T	T T	A G	A C	C T	C T	C T	A G	A G	A G
Suffolk	ID1016	82.1002	19.2323	3.84646	C T	C T	C C	A G	C C	A A	A G	T T	C C	C C	A G	G T	A G	G G	G G	G G	A A	C C	C C	A C	G G	C C	C C	C C	C C	C T	A G	C C	T T	A G	C C	T T	G T	T T	T T	C T	C T	G G	C C	C C	T T	C C	A G	A G	A G
Suffolk	ID1022	76.2035	19.5045	3.25075	C T	C C	C C	G G	C C	A A	A A	T T	C C	C C	A A	G G	G G	G G	G G	G G	A A	C C	C C	A A	G G	C C	C C	C C	C C	C C	G G	C C	T T	G G	C C	T T	T T	T T	T T	T T	T T	G G	C C	C C	T T	C C	A A	G G	G G
Suffolk	ID1023	68.4924	10.5687	2.11374	C T	T T	C C	G G	C C	A A	A A	T T	C C	C C	A A	G G	G G	G G	G G	G G	A A	C C	C C	A A	G G	C C	C C	C C	C C	C C	G G	C C	T T	G G	C C	T T	T T	T T	T T	T T	T T	G G	C C	C C	T T	C C	A A	G G	G G
Suffolk	ID1025	84.3682	8.21002	1.642	C T	C C	C C	G G	C C	A A	A G	T T	C C	C T	A G	G T	G G	G G	A G	A G	A G	C C	C C	A C	G G	C C	C C	C T	C T	C T	A G	C C	T T	A G	C T	C T	G T	T T	T T	C T	T T	A G	A C	C T	C T	C T	A G	A G	A G
Suffolk	ID1027	86.1826	14.9232	2.98464	C T	C T	C C	G G	C C	A A	A A	T T	C C	C C	A A	G G	G G	G G	G G	G G	A A	C C	C C	A A	G G	C C	C C	C C	C C	C C	G G	C C	T T	G G	C C	T T	T T	T T	T T	T T	T T	G G	C C	C C	T T	C C	A A	G G	G G
Suffolk	ID1032	70.3068	14.1974	2.83949	C T	T T	C C	G G	C C	A A	A A	T T	C C	C C	A A	G G	G G	G G	G G	G G	A A	C C	C C	A A	G G	C C	C C	C C	C C	C C	G G	C C	T T	G G	C C	T T	T T	T T	T T	T T	T T	G G	C C	C C	T T	C C	A A	G G	G G
Suffolk	ID1040	70.3068	8.70897	1.74179	C T	C C	C C	G G	C C	A A	A A	T T	C C	C C	A A	G G	G G	G G	G G	G G	A A	C C	C C	A A	G G	C C	C C	C C	C C	C C	G G	C C	T T	G G	C C	T T	T T	T T	T T	T T	T T	G G	C C	C C	T T	C C	A A	G G	G G
Suffolk	ID1041	68.0389	24.1311	3.01639	C T	C T	C C	G G	C C	A A	A A	T T	C C	C C	A A	G G	G G	G G	G G	G G	A A	C C	C C	A A	G G	C C	C C	C C	C C	C C	G G	C C	T T	G G	C C	T T	T T	T T	T T	T T	T T	G G	C C	C C	T T	C C	A A	G G	G G
Suffolk	ID1054	77.1107	16.2386	2.70643	C T	C T	C C	G G	C C	A A	A A	T T	C C	C C	A A	G G	G G	G G	G G	G G	A A	C C	C C	A A	G G	C C	C C	C C	C C	C C	G G	C C	T T	G G	C C	T T	T T	T T	T T	T T	T T	G G	C C	C C	T T	C C	A A	G G	G G
Suffolk	ID1058	73.0284	17.9169	2.98615	C T	C T	C C	G G	C C	A A	A A	T T	C C	C C	A A	G G	G G	G G	G G	G G	A A	C C	C C	A A	G G	C C	C C	C C	C C	C C	G G	C C	T T	G G	C C	T T	T T	T T	T T	T T	T T	G G	C C	C C	T T	C C	A A	G G	G G
Suffolk	ID1059	57.1526	11.5212	2.30425	C T	T T	C C	G G	C C	A A	A A	T T	C C	C C	A A	G G	G G	G G	G G	G G	A A	C C	C C	A A	G G	C C	C C	C C	C C	C C	G G	C C	T T	G G	C C	T T	T T	T T	T T	T T	T T	G G	C C	C C	T T	C C	A A	G G	G G
Suffolk	ID1060	61.235	4.26377	2.13188	C T	C C	C C	G G	C C	A A	A A	T T	C C	C C	A A	G G	G G	G G	G G	G G	A A	C C	C C	A A	G G	C C	C C	C C	C C	C C	G G	C C	T T	G G	C C	T T	T T	T T	T T	T T	T T	G G	C C	C C	T T	C C	A A	G G	G G
Suffolk	ID1061	69.8532	14.2428	2.84856	C T	C C	C C	G G	C C	A A	A A	T T	C C	C C	A A	G G	G G	G G	G G	G G	A A	C C	C C	A A	G G	C C	C C	C C	C C	C C	G G	C C	T T	G G	C C	T T	T T	T T	T T	T T	T T	G G	C C	C C	T T	C C	A A	G G	G G
Suffolk	ID1063	73.9356	14.5603	2.42672	C T	C C	C C	G G	C C	A A	A A	T T	C C	C C	A A	G G	G G	G G	G G	G G	A A	C C	C C	A A	G G	C C	C C	C C	C C	C C	G G	C C	T T	G G	C C	T T	T T	T T	T T	T T	T T	G G	C C	C C	T T	C C	A A	G G	G G
Suffolk	ID1071	83.0074	14.6057	2.43428	C T	C C	C T	A G	C T	A C	A G	C T	C T	C C	A A	G G	G G	A G	A G	A G	A G	C T	C T	A C	A G	C T	C C	C T	C T	C T	A G	C T	T T	A G	C T	C T	G T	C T	T T	C T	C T	A G	A C	C T	C T	C T	A G	A G	A G
Suffolk	ID1072	68.946	15.0593	2.50988	C T	C C	C C	G G	C C	A A	A A	T T	C C	C C	A A	G G	G G	G G	G G	G G	A A	C C	C C	A A	G G	C C	C C	C C	C C	C C	G G	C C	T T	G G	C C	T T	T T	T T	T T	T T	T T	G G	C C	C C	T T	C C	A A	G G	G G
Suffolk	ID1074	56.699	6.16886	2.05629	C T	T T	C T	A G	C T	A C	A G	C T	C T	C C	A A	G G	G G	A G	A G	A G	A G	C T	C T	A C	A G	C T	C C	C T	C T	C T	A G	C T	T T	A G	C T	C T	G T	C T	T T	C T	C T	A G	A C	C T	C T	C T	A G	A G	A G
Suffolk	ID1077	72.5748	7.98323	1.33054	C T	C T	C T	A G	C C	A A	A G	T T	C C	C C	A G	G G	A G	G G	G G	G G	A A	C C	C C	A C	G G	C C	C C	C C	C C	C C	G G	C C	T T	G G	C C	T T	T T	T T	G T	T T	T T	G G	C C	C C	T T	C C	A A	G G	G G
Suffolk	ID1078	68.4924	18.5973	3.09955	C T	C T	C C	G G	C C	A A	A A	T T	C C	C C	A A	NA	G G	G G	G G	G G	A A	C C	C C	A A	G G	C C	C C	C C	C C	C C	G G	C C	T T	G G	C C	T T	T T	T T	T T	T T	T T	G G	C C	C C	T T	C C	A A	G G	G G
Suffolk	ID1086	64.4101	11.3398	2.83495	C T	T T	C C	G G	C C	A A	A A	T T	C C	C C	A A	G G	G G	G G	G G	G G	A A	C C	C C	A A	G G	C C	C C	C C	C C	C C	G G	C C	T T	G G	C C	T T	T T	T T	T T	T T	T T	G G	C C	C C	T T	C C	A A	G G	G G
Suffolk	ID1088	84.3682	22.7703	3.25291	C T	C C	C C	G G	C C	A A	A A	T T	C C	C C	A A	G G	G G	G G	G G	G G	A A	C C	C C	A A	G G	C C	C C	C C	C C	C C	G G	C C	T T	G G	C C	T T	T T	T T	T T	T T	T T	G G	C C	C C	T T	C C	A A	G G	G G
Suffolk	ID1095	62.5957	7.16676	1.79169	C T	C T	C C	G G	C C	A A	A A	T T	C C	C C	A A	G G	G G	G G	G G	G G	A A	C C	C C	A A	G G	C C	C C	C C	C C	C C	G G	C C	T T	G G	C C	T T	T T	T T	T T	T T	T T	G G	C C	C C	T T	C C	A A	G G	G G
Suffolk	ID1097	81.6466	18.4159	3.06931	C T	C T	C C	G G	C C	A A	A A	T T	C C	C C	A A	G G	G G	G G	G G	G G	A A	C C	C C	A A	G G	C C	C C	C C	C C	C C	G G	C C	T T	G G	C C	T T	T T	T T	T T	T T	T T	G G	C C	C C	T T	C C	A A	G G	G G
Suffolk	ID1102	76.6571	9.7976	1.95952	C T	C C	C T	A G	C C	A A	A G	T T	C C	C C	A G	G G	A G	G G	G G	G G	A A	C C	C C	A C	G G	C C	C C	C C	C C	C C	G G	C C	T T	G G	C C	T T	T T	T T	G T	T T	T T	G G	C C	C C	T T	C C	A A	G G	G G
Suffolk	ID1104	60.3278	5.53383	2.76691	C T	NA	C C	G G	C C	A A	A A	T T	C C	C C	A A	G G	G G	G G	G G	G G	A A	C C	C C	A A	G G	C C	C C	C C	C C	C C	G G	C C	T T	G G	C C	T T	T T	T T	T T	T T	T T	G G	C C	C C	T T	C C	A A	G G	G G
Suffolk	ID1106	77.1107	11.4305	2.28611	C T	C T	C T	A G	C C	A A	A G	T T	C C	C C	A G	G G	A G	G G	G G	G G	A A	C C	C C	A C	G G	C C	C C	C C	C C	C C	G G	C C	T T	G G	C C	T T	T T	T T	G T	T T	T T	G G	C C	C C	T T	C C	A A	G G	G G
Suffolk	ID1107	74.8427	3.62874	1.81437	C T	C T	C C	G G	C C	A A	A A	T T	C C	C C	A A	G G	G G	G G	G G	G G	A A	C C	C C	A A	G G	C C	C C	C C	C C	C C	G G	C C	T T	G G	C C	T T	T T	T T	T T	T T	T T	G G	C C	C C	T T	C C	A A	G G	G G
Suffolk	ID1109	81.6466	14.2428	2.84856	C T	C T	C T	A G	C C	A A	A G	T T	C C	C C	A G	G G	A G	G G	G G	G G	A A	C C	C C	A C	G G	C C	C C	C C	C C	C C	G G	C C	T T	G G	C C	T T	T T	T T	G T	T T	T T	G G	C C	C C	T T	C C	A A	G G	G G
Suffolk	ID1113	35.3802	3.90089	1.95045	C T	C C	C C	G G	C C	A A	A A	T T	C C	C C	A A	G G	G G	G G	G G	G G	A A	C C	C C	A A	G G	C C	C C	C C	C C	C C	G G	C C	T T	G G	C C	T T	T T	T T	T T	T T	T T	G G	C C	C C	T T	C C	A A	G G	G G
Suffolk	ID1115	75.2963	9.7976	2.4494	C T	C C	C C	G G	C C	A A	A A	T T	C C	C C	A A	G G	G G	G G	G G	G G	A A	C C	C C	A A	G G	C C	C C	C C	C C	C C	G G	C C	T T	G G	C C	T T	T T	T T	T T	T T	T T	G G	C C	C C	T T	C C	A A	G G	G G
Suffolk	ID1116	75.2963	4.26377	2.13188	C T	C C	C T	A G	C C	A A	A G	T T	C C	C C	A G	G G	A G	G G	G G	G G	A A	C C	C C	A C	G G	C C	C C	C C	C C	C C	G G	C C	T T	G G	C C	T T	T T	T T	G T	T T	T T	G G	C C	C C	T T	C C	A A	G G	G G
Suffolk	ID1117	70.7604	8.98113	1.79623	C T	C T	C C	G G	C C	A A	A A	T T	C C	C C	A A	G G	G G	G G	G G	G G	A A	C C	C C	A A	G G	C C	C C	C C	C C	C C	G G	C C	T T	G G	C C	T T	T T	T T	T T	T T	T T	G G	C C	C C	T T	C C	A A	G G	G G
Suffolk	ID1119	73.482	5.08023	2.54012	C T	C C	C T	A G	C T	A C	A G	C T	C T	C C	A A	G G	G G	A G	A G	A G	A G	C T	C T	A C	A G	C T	C C	C T	C T	C T	A G	C T	T T	A G	C T	C T	G T	C T	T T	C T	C T	A G	A C	C T	C T	C T	A G	A G	A G
Suffolk	ID1120	72.5748	14.2428	2.84856	C T	C T	C C	G G	C C	A A	A A	T T	C C	C C	A A	G G	G G	G G	G G	G G	A A	C C	C C	A A	G G	C C	C C	C C	C C	C C	G G	C C	T T	G G	C C	T T	T T	T T	T T	T T	T T	G G	C C	C C	T T	C C	A A	G G	G G
Suffolk	ID1121	84.8218	16.3293	3.26587	C T	NA	C T	A G	C T	A C	A G	C T	C T	C C	A A	G G	G G	A G	A G	A G	A G	C T	C T	A C	A G	C T	C C	C T	C T	C T	A G	C T	T T	A G	C T	C T	G T	C T	T T	C T	C T	A G	A C	C T	C T	C T	A G	A G	A G
Suffolk	ID1124	60.3278	5.08023	2.54012	C T	T T	C C	G G	C C	A A	A A	T T	C C	C C	A A	G G	G G	G G	G G	G G	A A	C C	C C	A A	G G	C C	C C	C C	C C	C C	G G	C C	T T	G G	C C	T T	T T	T T	T T	T T	T T	G G	C C	C C	T T	C C	A A	G G	G G
Suffolk	ID1125	70.7604	6.16886	2.05629	C T	NA	C T	A G	C C	A A	A G	T T	C C	C C	A G	G G	A G	G G	G G	G G	A A	C C	C C	A C	G G	C C	C C	C C	C C	C C	G G	C C	T T	G G	C C	T T	T T	T T	G T	T T	T T	G G	C C	C C	T T	C C	A A	G G	G G
Suffolk	ID944	82.1002	11.4305	1.90509	T T	C T	C C	G G	C C	A A	A G	T T	C C	C T	A G	G T	G G	G G	A G	A G	A G	C C	C C	A C	G G	C C	C C	C T	C T	C T	A G	C C	T T	A G	C T	C T	G T	T T	T T	C T	T T	A G	A C	C T	C T	C T	A G	A G	A G
Suffolk	ID945	74.3891	11.4305	2.28611	T T	T T	C T	A G	C C	A A	A G	T T	C C	C C	A G	G G	A G	G G	G G	G G	A A	C C	C C	A C	G G	C C	C C	C C	C C	C C	G G	C C	T T	G G	C C	T T	T T	T T	G T	T T	T T	G G	C C	C C	T T	C C	A A	G G	G G
Suffolk	ID946	84.3682	11.7934	1.96557	T T	C T	C C	G G	C C	A A	A A	T T	C C	C C	A A	G G	G G	G G	G G	G G	A A	C C	C C	A A	G G	C C	C C	C C	C C	C C	G G	C C	T T	G G	C C	T T	T T	T T	T T	T T	T T	G G	C C	C C	T T	C C	A A	G G	G G
Suffolk	ID947	57.1526	4.8988	2.4494	T T	C C	C C	G G	C C	A A	A A	T T	C C	C C	A A	G G	G G	G G	G G	G G	A A	C C	C C	A A	G G	C C	C C	C C	C C	C C	G G	C C	T T	G G	C C	T T	T T	T T	T T	T T	T T	G G	C C	C C	T T	C C	A A	G G	G G
Suffolk	ID948	82.1002	16.42	3.28401	T T	C C	C C	G G	C C	A A	A A	T T	C C	C C	A A	G G	G G	G G	G G	G G	A A	C C	C C	A A	G G	C C	C C	C C	C C	C C	G G	C C	T T	G G	C C	T T	T T	T T	T T	T T	T T	G G	C C	C C	T T	C C	A A	G G	G G
Suffolk	ID949	76.2035	16.8736	2.81227	T T	C C	C C	G G	C C	A A	A A	T T	C C	C C	A A	G G	G G	G G	G G	G G	A A	C C	C C	A A	G G	C C	C C	C C	C C	C C	G G	C C	T T	G G	C C	T T	T T	T T	T T	T T	T T	G G	C C	C C	T T	C C	A A	G G	G G
Suffolk	ID950	35.3802	3.26587	3.26587	T T	C C	C C	G G	C C	A A	A A	T T	C C	C C	A A	G G	G G	G G	G G	G G	A A	C C	C C	A A	G G	C C	C C	C C	C C	C C	G G	C C	T T	G G	C C	T T	T T	T T	T T	T T	T T	G G	C C	C C	T T	C C	A A	G G	G G
Suffolk	ID951	80.7394	15.6036	2.6006	T T	C C	C C	G G	C C	A A	A A	T T	C C	C C	A A	G G	G G	G G	G G	G G	A A	C C	C C	A A	G G	C C	C C	C C	C C	C C	G G	C C	T T	G G	C C	T T	T T	T T	T T	T T	T T	G G	C C	C C	T T	C C	A A	G G	G G
Suffolk	ID952	85.729	14.0614	2.00877	T T	C C	C C	G G	C C	A A	A A	T T	C C	C C	A A	G G	G G	G G	G G	G G	A A	C C	C C	A A	G G	C C	C C	C C	C C	C C	G G	C C	T T	G G	C C	T T	T T	T T	T T	T T	T T	G G	C C	C C	T T	C C	A A	G G	G G
Suffolk	ID953	76.6571	12.247	2.4494	T T	C C	C C	G G	C C	A A	A A	T T	C C	C C	A A	G G	G G	G G	G G	G G	A A	C C	C C	A A	G G	C C	C C	C C	C C	C C	G G	C C	T T	G G	C C	T T	T T	T T	T T	T T	T T	G G	C C	C C	T T	C C	A A	G G	G G
Suffolk	ID954	77.1107	4.26377	2.13188	T T	NA	C C	G G	C C	A A	A A	T T	NA	C C	A A	G G	G G	G G	G G	G G	A A	C C	C C	A A	G G	C C	C C	C C	C C	C C	G G	C C	T T	G G	C C	T T	T T	T T	T T	T T	T T	G G	C C	C C	T T	C C	A A	G G	G G
Suffolk	ID956	68.946	4.26377	2.13188	T T	C C	T T	A A	T T	C C	G G	C C	T T	C C	A A	G G	G G	A A	A A	A A	G G	T T	T T	C C	A A	T T	C C	T T	T T	T T	A A	T T	T T	A A	T T	C C	G G	C C	T T	C C	C C	A A	A A	T T	C C	T T	G G	A A	A A
Suffolk	ID957	73.0284	15.2407	3.04814	T T	C T	C C	G G	C C	A A	A A	T T	C C	C C	A A	G G	G G	G G	G G	G G	A A	C C	C C	A A	G G	C C	C C	C C	C C	C C	G G	C C	T T	G G	C C	T T	T T	T T	T T	T T	T T	G G	C C	C C	T T	C C	A A	G G	G G
Suffolk	ID958	80.2858	13.3356	2.2226	T T	C C	T T	A A	T T	C C	G G	C C	T T	C C	A A	G G	G G	A A	A A	A A	G G	T T	T T	C C	A A	T T	C C	T T	T T	T T	A A	T T	T T	A A	T T	C C	G G	C C	T T	C C	C C	A A	A A	T T	C C	T T	G G	A A	A A
Suffolk	ID959	58.5134	5.44311	1.81437	T T	C C	C T	A G	C T	A C	A G	C T	C T	C C	A A	G G	G G	A G	A G	A G	A G	C T	C T	A C	A G	C T	C C	C T	C T	C T	A G	C T	T T	A G	C T	C T	G T	C T	T T	C T	C T	A G	A C	C T	C T	C T	A G	A G	A G
Suffolk	ID960	89.8113	14.6964	2.93928	T T	C C	C C	G G	C C	A A	A A	T T	C C	C C	A A	G G	G G	G G	G G	G G	A A	C C	C C	A A	G G	C C	C C	C C	C C	C C	G G	C C	T T	G G	C C	T T	T T	T T	T T	T T	T T	G G	C C	C C	T T	C C	A A	G G	G G
Suffolk	ID961	67.1317	3.08443	1.54221	T T	T T	C C	G G	C C	A A	A A	T T	C C	C C	A A	G G	G G	G G	G G	G G	A A	C C	C C	A A	G G	C C	C C	C C	C C	C C	G G	C C	T T	G G	C C	T T	T T	T T	T T	T T	T T	G G	C C	C C	T T	C C	A A	G G	G G
Suffolk	ID965	78.0179	16.7829	2.39756	T T	C C	C C	G G	C C	A A	A A	T T	C C	C C	A A	G G	G G	G G	G G	G G	A A	C C	C C	A A	G G	NA	C C	C C	C C	C C	G G	C C	T T	G G	C C	T T	T T	T T	T T	T T	T T	G G	C C	C C	T T	C C	A A	G G	G G
Suffolk	ID966	64.4101	6.35029	3.17515	T T	C T	C C	G G	C C	A A	A A	T T	C C	C C	A A	G G	G G	G G	G G	G G	A A	C C	C C	A A	G G	C C	C C	C C	C C	C C	G G	C C	T T	G G	C C	T T	T T	T T	T T	T T	T T	G G	C C	C C	T T	C C	A A	G G	G G
Suffolk	ID967	66.6781	4.94416	2.47208	T T	C C	C C	G G	C C	A A	A G	T T	C C	C T	A G	G T	G G	G G	A G	A G	A G	C C	C C	A C	G G	C C	C C	C T	C T	C T	A G	C C	T T	A G	C T	C T	G T	T T	T T	C T	T T	A G	A C	C T	C T	C T	A G	A G	A G
Suffolk	ID968	73.482	10.1605	2.03209	T T	C T	C C	G G	C C	A A	A G	T T	C C	C T	A G	G T	G G	G G	A G	A G	A G	C C	C C	A C	G G	C C	C C	C T	C T	C T	A G	C C	T T	A G	C T	C T	G T	T T	T T	C T	T T	A G	A C	C T	C T	C T	A G	A G	A G
Suffolk	ID973	79.8323	18.9602	2.70859	T T	C C	C T	A G	C T	A C	A G	C T	C T	C C	A A	G G	G G	A G	A G	A G	A G	C T	C T	A C	A G	C T	C C	C T	C T	C T	A G	C T	T T	A G	C T	C T	G T	C T	T T	C T	C T	A G	A C	C T	C T	C T	A G	A G	A G
Suffolk	ID974	73.9356	19.7766	2.82523	T T	C C	C C	G G	C C	A A	A A	T T	C C	C C	A A	G G	G G	G G	G G	G G	A A	C C	C C	A A	G G	C C	C C	C C	C C	C C	G G	C C	T T	G G	C C	T T	T T	T T	T T	T T	T T	G G	C C	C C	T T	C C	A A	G G	G G
Suffolk	ID979	73.0284	14.1974	2.36624	T T	C C	C C	G G	C C	A A	A A	T T	C C	C C	A A	G G	G G	G G	G G	G G	A A	C C	C C	A A	G G	C C	C C	C C	C C	C C	G G	C C	T T	G G	C C	T T	T T	T T	T T	T T	T T	G G	C C	C C	T T	C C	A A	G G	G G
Suffolk	ID981	68.0389	6.8946	2.2982	T T	C C	C C	G G	C C	A A	A A	T T	C C	C C	A A	G G	G G	G G	G G	G G	A A	C C	C C	A A	G G	C C	C C	C C	C C	C C	G G	C C	T T	G G	C C	T T	T T	T T	T T	T T	T T	G G	C C	C C	T T	C C	A A	G G	G G
Suffolk	ID983	77.1107	16.5561	2.36516	T T	C C	C C	G G	C C	A A	A A	T T	C C	C C	A A	G G	G G	G G	G G	G G	A A	C C	C C	A A	G G	C C	C C	C C	C C	C C	G G	C C	T T	G G	C C	T T	T T	T T	T T	T T	T T	G G	C C	C C	T T	C C	A A	G G	G G
Suffolk	ID987	68.946	5.21631	2.60816	T T	T T	C C	G G	C C	A A	A G	T T	C C	C T	A G	G T	G G	G G	A G	A G	A G	C C	C C	A C	G G	C C	C C	C T	C T	C T	A G	C C	T T	A G	C T	C T	G T	T T	T T	C T	T T	A G	A C	C T	C T	C T	A G	A G	A G
Suffolk	ID988	89.8113	16.0572	2.67619	T T	C C	C C	G G	C C	A A	A A	T T	C C	C C	A A	G G	G G	G G	G G	G G	A A	C C	C C	A A	G G	C C	C C	C C	C C	C C	G G	C C	T T	G G	C C	T T	T T	T T	T T	T T	T T	G G	C C	C C	T T	C C	A A	G G	G G
Suffolk	ID990	79.3787	6.44101	2.147	T T	C C	C C	G G	C C	A A	A A	T T	C C	C C	A A	G G	G G	G G	G G	G G	A A	C C	C C	A A	G G	C C	C C	C C	C C	C C	G G	C C	T T	G G	C C	T T	T T	T T	T T	T T	T T	G G	C C	C C	T T	C C	A A	G G	G G
Suffolk	ID994	74.3891	10.3419	2.58548	T T	C T	C C	G G	C C	A A	A A	T T	C C	C C	A A	G G	G G	G G	G G	G G	A A	C C	C C	A A	G G	C C	C C	C C	C C	C C	G G	C C	T T	G G	C C	T T	T T	T T	T T	T T	T T	G G	C C	C C	T T	C C	A A	G G	G G
Suffolk	ID995	64.4101	20.3209	3.38682	T T	C T	C C	G G	C C	A A	A A	T T	C C	C C	A A	G G	G G	G G	G G	G G	A A	C C	C C	A A	G G	C C	C C	C C	C C	C C	G G	C C	T T	G G	C C	T T	T T	T T	T T	T T	T T	G G	C C	C C	T T	C C	A A	G G	G G
Suffolk	ID996	60.7814	5.08023	2.54012	T T	C C	C C	G G	C C	A A	A A	T T	C C	C C	A A	G G	G G	G G	G G	G G	A A	C C	C C	A A	G G	C C	C C	C C	C C	C C	G G	C C	T T	G G	C C	T T	T T	T T	T T	T T	T T	G G	C C	C C	T T	C C	A A	G G	G G
Suffolk	ID997	88.9041	16.8283	2.40404	T T	C T	C C	G G	C C	A A	A A	T T	C C	C C	A A	G G	G G	G G	G G	G G	A A	C C	C C	A A	G G	C C	C C	C C	C C	C C	G G	C C	T T	G G	C C	T T	T T	T T	T T	T T	T T	G G	C C	C C	T T	C C	A A	G G	G G
Suffolk	ID1000	81.6466	10.8862	2.72155	T T	C T	C C	A G	C C	A A	A G	T T	C C	C C	A G	G T	A G	G G	G G	G G	A A	C C	C C	A C	G G	C C	C C	C C	C C	C T	A G	C C	T T	A G	C C	T T	G T	T T	T T	C T	C T	G G	C C	C C	T T	C C	A G	A G	A G
Suffolk	ID1001	63.0493	6.48637	2.16212	T T	T T	C C	A G	C C	A A	A G	T T	C C	C C	A G	G T	A G	G G	G G	G G	A A	C C	C C	A C	G G	C C	C C	C C	C C	C T	A G	C C	T T	A G	C C	T T	G T	T T	T T	C T	C T	G G	C C	C C	T T	C C	A G	A G	A G
Suffolk	ID1003	71.214	15.8304	2.6384	T T	C C	C C	G G	C C	A A	A A	T T	C C	C C	A A	G G	G G	G G	G G	G G	A A	C C	C C	A A	G G	C C	C C	C C	C C	C C	G G	C C	T T	G G	C C	T T	T T	T T	T T	T T	T T	G G	C C	C C	T T	C C	A A	G G	G G
Suffolk	ID1005	58.967	4.39985	2.19992	T T	C T	C C	G G	C C	A A	A G	T T	C C	C T	A G	G T	G G	G G	A G	A G	A G	C C	C C	A C	G G	C C	C C	C T	C T	C T	A G	C C	T T	A G	C T	C T	G T	T T	T T	C T	T T	A G	A C	C T	C T	C T	A G	A G	A G
Suffolk	ID1007	70.3068	12.7006	2.54012	T T	C C	C C	G G	C C	A A	A G	T T	C C	C T	A G	G T	G G	G G	A G	A G	A G	C C	C C	A C	G G	C C	C C	C T	C T	C T	A G	C C	T T	A G	C T	C T	G T	T T	T T	C T	T T	A G	A C	C T	C T	C T	A G	A G	A G
Suffolk	ID1008	63.5029	11.5212	2.88031	T T	C C	C C	G G	C C	A A	A A	T T	C C	C C	A A	G G	G G	G G	G G	G G	A A	C C	C C	A A	G G	C C	C C	C C	C C	C C	G G	C C	T T	G G	C C	T T	T T	T T	T T	T T	T T	G G	C C	C C	T T	C C	A A	G G	G G
Suffolk	ID1009	71.214	4.98952	2.49476	T T	C C	C C	G G	C C	A A	A G	T T	C C	C T	A G	G T	G G	G G	A G	A G	A G	C C	C C	A C	G G	C C	C C	C T	C T	C T	A G	C C	T T	A G	C T	C T	G T	T T	T T	C T	T T	A G	A C	C T	C T	C T	A G	A G	A G
Suffolk	ID1010	78.0179	7.62035	2.54012	T T	C C	C C	G G	C C	A A	A A	T T	C C	C C	A A	G G	G G	G G	G G	G G	A A	C C	C C	A A	G G	C C	C C	C C	C C	C C	G G	C C	T T	G G	C C	T T	T T	T T	T T	T T	T T	G G	C C	C C	T T	C C	A A	G G	G G
Suffolk	ID1011	74.8427	7.43891	2.47964	T T	C C	C C	G G	C C	A A	A A	T T	C C	C C	A A	G G	G G	G G	G G	G G	A A	C C	C C	A A	G G	C C	C C	C C	C C	C C	G G	C C	T T	G G	C C	T T	T T	T T	T T	T T	T T	G G	C C	C C	T T	C C	A A	G G	G G
Suffolk	ID1013	79.8323	13.381	3.34524	T T	C C	C C	G G	C C	A A	A A	T T	C C	C C	A A	G G	G G	G G	G G	G G	A A	C C	C C	A A	G G	C C	C C	C C	C C	C C	G G	C C	T T	G G	C C	T T	T T	T T	T T	T T	T T	G G	C C	C C	T T	C C	A A	G G	G G
Suffolk	ID1014	87.5433	20.4117	3.40194	T T	C T	C T	A G	C T	A C	A G	C T	C T	C C	A A	G G	G G	A G	A G	A G	A G	C T	C T	A C	A G	C T	C C	C T	C T	C T	A G	C T	T T	A G	C T	C T	G T	C T	T T	C T	C T	A G	A C	C T	C T	C T	A G	A G	A G
Suffolk	ID1017	85.2754	13.5171	2.70341	T T	C T	C C	G G	C C	A A	A A	T T	C C	C C	A A	G G	G G	G G	G G	G G	A A	C C	C C	A A	G G	C C	C C	C C	C C	C C	G G	C C	T T	G G	C C	T T	T T	T T	T T	T T	T T	G G	C C	C C	T T	C C	A A	G G	G G
Suffolk	ID1019	76.2035	9.70688	1.94138	T T	C C	C C	G G	C C	A A	A A	T T	C C	C C	A A	G G	G G	G G	G G	G G	A A	C C	C C	A A	G G	C C	C C	C C	C C	C C	G G	C C	T T	G G	C C	T T	T T	T T	T T	T T	T T	G G	C C	C C	T T	C C	A A	G G	G G
Suffolk	ID1020	58.967	7.66571	1.91643	T T	C C	C C	G G	C C	A A	A A	T T	C C	C C	A A	G G	G G	G G	G G	G G	A A	C C	C C	A A	G G	C C	C C	C C	C C	C C	G G	C C	T T	G G	C C	T T	T T	T T	T T	T T	T T	G G	C C	C C	T T	C C	A A	G G	G G
Suffolk	ID1021	82.5538	18.2344	3.03907	T T	C T	C C	G G	C C	A A	A A	T T	C C	C C	A A	G G	G G	G G	G G	G G	A A	C C	C C	A A	G G	C C	C C	C C	C C	C C	G G	C C	T T	G G	C C	T T	T T	T T	T T	T T	T T	G G	C C	C C	T T	C C	A A	G G	G G
Suffolk	ID1024	76.2035	20.3663	2.90947	T T	C T	C T	A G	C T	A C	G G	C T	C T	C T	A G	G T	G G	A G	A A	A A	G G	C T	C T	C C	A G	C T	C C	T T	T T	T T	A A	C T	T T	A A	T T	C C	G G	C T	T T	C C	C C	A A	A A	T T	C C	T T	G G	A A	A A
Suffolk	ID1026	64.8637	11.8388	2.36775	T T	C C	C C	G G	C C	A A	A A	T T	C C	C C	A A	G G	G G	G G	G G	G G	A A	C C	C C	A A	G G	C C	C C	C C	C C	C C	G G	C C	T T	G G	C C	T T	T T	T T	T T	T T	T T	G G	C C	C C	T T	C C	A A	G G	G G
Suffolk	ID1028	76.6571	13.8346	2.76691	T T	C T	C C	G G	C C	A A	A A	T T	C C	C C	A A	G G	G G	G G	G G	G G	A A	C C	C C	A A	G G	C C	C C	C C	C C	C C	G G	C C	T T	G G	C C	T T	T T	T T	T T	T T	T T	G G	C C	C C	T T	C C	A A	G G	G G
Suffolk	ID1029	79.3787	17.4633	3.49266	T T	C C	C C	G G	C C	A A	A A	T T	C C	C C	A A	G G	G G	G G	G G	G G	A A	C C	C C	A A	G G	C C	C C	C C	C C	C C	G G	C C	T T	G G	C C	T T	T T	T T	T T	T T	T T	G G	C C	C C	T T	C C	A A	G G	G G
Suffolk	ID1030	84.3682	16.0572	2.29388	T T	C T	C C	G G	C C	A A	A A	T T	C C	C C	A A	G G	G G	G G	G G	G G	A A	C C	C C	A A	G G	C C	C C	C C	C C	C C	G G	C C	T T	G G	C C	T T	T T	T T	T T	T T	T T	G G	C C	C C	T T	C C	A A	G G	G G
Suffolk	ID1031	80.7394	13.2449	2.64898	T T	T T	C C	G G	C C	A A	A A	T T	C C	C C	A A	G G	G G	G G	G G	G G	A A	C C	C C	A A	G G	C C	C C	C C	C C	C C	G G	C C	T T	G G	C C	T T	T T	T T	T T	T T	T T	G G	C C	C C	T T	C C	A A	G G	G G
Suffolk	ID1033	93.44	14.7871	2.95742	T T	C T	C C	G G	C C	A A	A A	T T	C C	C C	A A	G G	G G	G G	G G	G G	A A	C C	C C	A A	G G	C C	C C	C C	C C	C C	G G	C C	T T	G G	C C	T T	T T	T T	T T	T T	T T	G G	C C	C C	T T	C C	A A	G G	G G
Suffolk	ID1034	74.8427	18.5973	2.65676	T T	C T	C C	G G	C C	A A	A A	T T	C C	C C	A A	G G	G G	G G	G G	G G	A A	C C	C C	A A	G G	C C	C C	C C	C C	C C	G G	C C	T T	G G	C C	T T	T T	T T	T T	T T	T T	G G	C C	C C	T T	C C	A A	G G	G G
Suffolk	ID1035	73.9356	16.6015	2.37164	T T	C C	C C	G G	C C	A A	A A	T T	C C	C C	A A	G G	G G	G G	G G	G G	A A	C C	C C	A A	G G	C C	C C	C C	C C	C C	G G	C C	T T	G G	C C	T T	T T	T T	T T	T T	T T	G G	C C	C C	T T	C C	A A	G G	G G
Suffolk	ID1036	77.5643	13.9706	2.32844	T T	C C	C C	G G	C C	A A	A A	T T	C C	C C	A A	G G	G G	G G	G G	G G	A A	C C	C C	A A	G G	C C	C C	C C	C C	C C	G G	C C	T T	G G	C C	T T	T T	T T	T T	T T	T T	G G	C C	C C	T T	C C	A A	G G	G G
Suffolk	ID1037	81.193	16.3293	2.72155	T T	C T	C C	G G	C C	A A	A A	T T	C C	C C	A A	G G	G G	G G	G G	G G	A A	C C	C C	A A	G G	C C	C C	C C	C C	C C	G G	C C	T T	G G	C C	T T	T T	T T	T T	T T	T T	G G	C C	C C	T T	C C	A A	G G	G G
Suffolk	ID1038	77.5643	12.882	2.5764	T T	C C	C C	G G	C C	A A	A A	T T	C C	C C	A A	G G	G G	G G	G G	G G	A A	C C	C C	A A	G G	C C	C C	C C	C C	C C	G G	C C	T T	G G	C C	T T	T T	T T	T T	T T	T T	G G	C C	C C	T T	C C	A A	G G	G G
Suffolk	ID1039	64.8637	10.478	2.6195	T T	C C	C C	G G	C C	A A	A A	T T	C C	C C	A A	G G	G G	G G	G G	G G	A A	C C	C C	A A	G G	C C	C C	C C	C C	C C	G G	C C	T T	G G	C C	T T	T T	T T	T T	T T	T T	G G	C C	C C	T T	C C	A A	G G	G G
Suffolk	ID1042	80.7394	14.6964	2.4494	T T	C C	C C	G G	C C	A A	A A	T T	C C	C C	A A	G G	G G	G G	G G	G G	A A	C C	C C	A A	G G	C C	C C	C C	C C	C C	G G	C C	T T	G G	C C	T T	T T	T T	T T	T T	T T	G G	C C	C C	T T	C C	A A	G G	G G
Suffolk	ID1043	67.5853	16.9644	2.42348	T T	C T	C C	G G	C C	A A	A A	T T	C C	C C	A A	G G	G G	G G	G G	G G	A A	C C	C C	A A	G G	C C	C C	C C	C C	C C	G G	C C	T T	G G	C C	T T	T T	T T	T T	T T	T T	G G	C C	C C	T T	C C	A A	G G	G G
Suffolk	ID1044	74.3891	13.9706	2.79413	T T	C T	C T	A G	C T	A C	A G	C T	C T	C C	A A	G G	G G	A G	A G	A G	A G	C T	C T	A C	A G	C T	C C	C T	C T	C T	A G	C T	T T	A G	C T	C T	G T	C T	T T	C T	C T	A G	A C	C T	C T	C T	A G	A G	A G
Suffolk	ID1045	73.482	16.7829	2.79715	T T	C C	C C	G G	C C	A A	A A	T T	C C	C C	A A	G G	G G	G G	G G	G G	A A	C C	C C	A A	G G	C C	C C	C C	C C	C C	G G	C C	T T	G G	C C	T T	T T	T T	T T	T T	T T	G G	C C	C C	T T	C C	A A	G G	G G
Suffolk	ID1046	68.946	12.6552	2.53105	T T	C T	C C	G G	C C	A A	A A	T T	C C	C C	A A	G G	G G	G G	G G	G G	A A	C C	C C	A A	G G	C C	C C	C C	C C	C C	G G	C C	T T	G G	C C	T T	T T	T T	T T	T T	T T	G G	C C	C C	T T	C C	A A	G G	G G
Suffolk	ID1047	71.214	10.7048	2.67619	T T	C T	C T	A G	C T	A C	A G	C T	C T	C C	A A	G G	G G	A G	A G	A G	A G	C T	C T	A C	A G	C T	C C	C T	C T	C T	A G	C T	T T	A G	C T	C T	G T	C T	T T	C T	C T	A G	A C	C T	C T	C T	A G	A G	A G
Suffolk	ID1048	52.6167	15.5129	2.21612	T T	C C	C C	G G	C C	A A	A A	T T	C C	C C	A A	G G	G G	G G	G G	G G	A A	C C	C C	A A	G G	C C	C C	C C	C C	C C	G G	C C	T T	G G	C C	T T	T T	T T	T T	T T	T T	G G	C C	C C	T T	C C	A A	G G	G G
Suffolk	ID1049	76.2035	15.5129	3.10257	T T	C C	C C	G G	C C	A A	A G	T T	C C	C T	A G	G T	G G	G G	A G	A G	A G	C C	C C	A C	G G	C C	C C	C T	C T	C T	A G	C C	T T	A G	C T	C T	G T	T T	T T	C T	T T	A G	A C	C T	C T	C T	A G	A G	A G
Suffolk	ID1050	66.6781	15.9665	2.66108	T T	C C	C C	G G	C C	A A	A G	T T	C C	C T	A G	G T	G G	G G	A G	A G	A G	C C	C C	A C	G G	C C	C C	C T	C T	C T	A G	C C	T T	A G	C T	C T	G T	T T	T T	C T	T T	A G	A C	C T	C T	C T	A G	A G	A G
Suffolk	ID1051	82.5538	12.4284	2.48569	T T	C C	C C	G G	C C	A A	A A	T T	C C	C C	A A	G G	G G	G G	G G	G G	A A	C C	C C	A A	G G	C C	C C	C C	C C	C C	G G	C C	T T	G G	C C	T T	T T	T T	T T	T T	T T	G G	C C	C C	T T	C C	A A	G G	G G
Suffolk	ID1053	81.6466	12.0202	2.40404	T T	C C	C C	G G	C C	A A	A A	T T	C C	C C	A A	G G	G G	G G	G G	G G	A A	C C	C C	A A	G G	C C	C C	C C	C C	C C	G G	C C	T T	G G	C C	T T	T T	T T	T T	T T	T T	G G	C C	C C	T T	C C	A A	G G	G G
Suffolk	ID1055	85.2754	21.3188	3.04555	T T	C C	C C	G G	C C	A A	A A	T T	C C	C C	A A	G G	G G	G G	G G	G G	A A	C C	C C	A A	G G	C C	C C	C C	C C	C C	G G	C C	T T	G G	C C	T T	T T	T T	T T	T T	T T	G G	C C	C C	T T	C C	A A	G G	G G
Suffolk	ID1056	78.4715	10.2512	2.5628	T T	C C	C C	G G	C C	A A	A A	T T	C C	C C	A A	G G	G G	G G	G G	G G	A A	C C	C C	A A	G G	C C	C C	C C	C C	C C	G G	C C	T T	G G	C C	T T	T T	T T	T T	T T	T T	G G	C C	C C	T T	C C	A A	G G	G G
Suffolk	ID1057	72.5748	16.7376	3.34751	T T	T T	C C	G G	C C	A A	A A	T T	C C	C C	A A	G G	G G	G G	G G	G G	A A	C C	C C	A A	G G	C C	C C	C C	C C	C C	G G	C C	T T	G G	C C	T T	T T	T T	T T	T T	T T	G G	C C	C C	T T	C C	A A	G G	G G
Suffolk	ID1062	74.8427	15.6943	3.92357	T T	T T	C C	G G	C C	A A	A G	T T	C C	C T	A G	G T	G G	G G	A G	A G	A G	C C	C C	A C	G G	C C	C C	C T	C T	C T	A G	C C	T T	A G	C T	C T	G T	T T	T T	C T	T T	A G	A C	C T	C T	C T	A G	A G	A G
Suffolk	ID1064	74.8427	20.1849	2.88355	T T	C T	C T	A G	C T	A C	A G	C T	C T	C C	A A	G G	G G	A G	A G	A G	A G	C T	C T	A C	A G	C T	C C	C T	C T	C T	A G	C T	T T	A G	C T	C T	G T	C T	T T	C T	C T	A G	A C	C T	C T	C T	A G	A G	A G
Suffolk	ID1065	84.8218	15.3768	2.19668	T T	C T	C C	G G	C C	A A	A G	T T	C C	C T	A G	G T	G G	G G	A G	A G	A G	C C	C C	A C	G G	C C	C C	C T	C T	C T	A G	C C	T T	A G	C T	C T	G T	T T	T T	C T	T T	A G	A C	C T	C T	C T	A G	A G	A G
Suffolk	ID1066	66.6781	5.98742	2.99371	T T	NA	C C	G G	C C	A A	A A	T T	C C	C C	A A	G G	G G	G G	G G	G G	A A	C C	C C	A A	G G	C C	C C	C C	C C	C C	G G	C C	T T	G G	C C	T T	T T	T T	T T	T T	T T	G G	C C	C C	T T	C C	A A	G G	G G
Suffolk	ID1067	77.5643	14.1521	2.02173	T T	C C	C C	G G	C C	A A	A A	T T	C C	C C	A A	G G	G G	G G	G G	G G	A A	C C	C C	A A	G G	C C	C C	C C	C C	C C	G G	C C	T T	G G	C C	T T	T T	T T	T T	T T	T T	G G	C C	C C	T T	C C	A A	G G	G G
Suffolk	ID1068	98.8831	20.4117	3.40194	T T	C T	C C	G G	C C	A A	A A	T T	C C	C C	A A	G G	G G	G G	G G	G G	A A	C C	C C	A A	G G	C C	C C	C C	C C	C C	G G	C C	T T	G G	C C	T T	T T	T T	T T	T T	T T	G G	C C	C C	T T	C C	A A	G G	G G
Suffolk	ID1069	71.214	14.6964	2.4494	T T	C C	C C	G G	C C	A A	A A	T T	C C	C C	A A	G G	G G	G G	G G	G G	A A	C C	C C	A A	G G	C C	C C	C C	C C	C C	G G	C C	T T	G G	C C	T T	T T	T T	T T	T T	T T	G G	C C	C C	T T	C C	A A	G G	G G
Suffolk	ID1070	47.6272	3.62874	1.81437	T T	C T	C C	G G	C C	A A	A A	T T	C C	C C	A A	G G	G G	G G	G G	G G	A A	C C	C C	A A	G G	C C	C C	C C	C C	C C	G G	C C	T T	G G	C C	T T	T T	T T	T T	T T	T T	G G	C C	C C	T T	C C	A A	G G	G G
Suffolk	ID1075	50.3488	2.4494	2.4494	T T	C T	C T	A G	C T	A C	A G	C T	C T	C C	A A	NA	G G	A G	A G	A G	A G	C T	C T	A C	A G	C T	C C	C T	C T	C T	A G	C T	T T	A G	C T	C T	G T	C T	T T	C T	C T	A G	A C	C T	C T	C T	A G	A G	A G
Suffolk	ID1076	67.1317	13.2449	2.20748	T T	C T	C C	G G	C C	A A	A A	T T	C C	C C	A A	G G	G G	G G	G G	G G	A A	C C	C C	A A	G G	C C	C C	C C	C C	C C	G G	C C	T T	G G	C C	T T	T T	T T	T T	T T	T T	G G	C C	C C	T T	C C	A A	G G	G G
Suffolk	ID1080	39.4625	2.81227	2.81227	T T	C T	C C	G G	C C	A A	A A	T T	C C	C C	A A	G G	G G	G G	G G	G G	A A	C C	C C	A A	G G	C C	C C	C C	C C	C C	G G	C C	T T	G G	C C	T T	T T	T T	T T	T T	T T	G G	C C	C C	T T	C C	A A	G G	G G
Suffolk	ID1081	72.5748	12.1563	2.43126	T T	T T	C T	A G	C C	A A	A G	T T	C C	C C	A G	G G	A G	G G	G G	G G	A A	C C	C C	A C	G G	C C	C C	C C	C C	C C	G G	C C	T T	G G	C C	T T	T T	T T	G T	T T	T T	G G	C C	C C	T T	C C	A A	G G	G G
Suffolk	ID1082	41.7305	2.99371	2.99371	T T	C T	C C	G G	C C	A A	A A	T T	C C	C C	A A	G G	G G	G G	G G	G G	A A	C C	C C	A A	G G	C C	C C	C C	C C	C C	G G	C C	T T	G G	C C	T T	T T	T T	T T	T T	T T	G G	C C	C C	T T	C C	A A	G G	G G
Suffolk	ID1083	67.5853	10.3419	1.72365	T T	C T	C C	G G	C C	A A	A A	T T	C C	C C	A A	G G	G G	G G	G G	G G	A A	C C	C C	A A	G G	C C	C C	C C	C C	C C	G G	C C	T T	G G	C C	T T	T T	T T	T T	T T	T T	G G	C C	C C	T T	C C	A A	G G	G G
Suffolk	ID1084	84.8218	9.07185	2.26796	T T	C C	C C	G G	C C	A A	A A	T T	C C	C C	A A	G G	G G	G G	G G	G G	A A	C C	C C	A A	G G	C C	C C	C C	C C	C C	G G	C C	T T	G G	C C	T T	T T	T T	T T	T T	T T	G G	C C	C C	T T	C C	A A	G G	G G
Suffolk	ID1085	74.3891	20.1395	4.0279	T T	C C	C C	G G	C C	A A	A A	T T	C C	C C	A A	G G	G G	G G	G G	G G	A A	C C	C C	A A	G G	C C	C C	C C	C C	C C	G G	C C	T T	G G	C C	T T	T T	T T	T T	T T	T T	G G	C C	C C	T T	C C	A A	G G	G G
Suffolk	ID1087	60.3278	5.80598	1.93533	T T	C T	C T	A G	C T	A C	A G	C T	C T	C C	A A	G G	G G	A G	A G	A G	A G	C T	C T	A C	A G	C T	C C	C T	C T	C T	A G	C T	T T	A G	C T	C T	G T	C T	T T	C T	C T	A G	A C	C T	C T	C T	A G	A G	A G
Suffolk	ID1089	79.8323	6.25957	2.08652	T T	C C	C C	G G	C C	A A	A A	T T	C C	C C	A A	G G	G G	G G	G G	G G	A A	C C	C C	A A	G G	C C	C C	C C	C C	C C	G G	C C	T T	G G	C C	T T	T T	T T	T T	T T	T T	G G	C C	C C	T T	C C	A A	G G	G G
Suffolk	ID1090	90.7185	13.3356	2.66712	T T	NA	C C	G G	C C	A A	A A	T T	C C	C C	A A	G G	G G	G G	G G	G G	A A	C C	C C	A A	G G	C C	C C	C C	C C	C C	G G	C C	T T	G G	C C	T T	T T	T T	T T	T T	T T	G G	C C	C C	T T	C C	A A	G G	G G
Suffolk	ID1091	80.7394	10.8862	2.17724	T T	T T	C C	G G	C C	A A	A A	T T	C C	C C	A A	G G	G G	G G	G G	G G	A A	C C	C C	A A	G G	C C	C C	C C	C C	C C	G G	C C	T T	G G	C C	T T	T T	T T	T T	T T	T T	G G	C C	C C	T T	C C	A A	G G	G G
Suffolk	ID1092	67.1317	10.0698	1.67829	T T	C C	C C	G G	C C	A A	A A	T T	C C	C C	A A	G G	G G	G G	G G	G G	A A	C C	C C	A A	G G	C C	C C	C C	C C	C C	G G	C C	T T	G G	C C	T T	T T	T T	T T	T T	T T	G G	C C	C C	T T	C C	A A	G G	G G
Suffolk	ID1093	83.9146	7.80179	2.6006	T T	C C	C T	A G	C C	A A	A G	T T	C C	C C	A G	G G	A G	G G	G G	G G	A A	C C	C C	A C	G G	C C	C C	C C	C C	C C	G G	C C	T T	G G	C C	T T	T T	T T	G T	T T	T T	G G	C C	C C	T T	C C	A A	G G	G G
Suffolk	ID1094	77.1107	6.44101	2.147	T T	C T	C C	G G	C C	A A	A A	T T	C C	C C	A A	G G	G G	G G	G G	G G	A A	C C	C C	A A	G G	C C	C C	C C	C C	C C	G G	C C	T T	G G	C C	T T	T T	T T	T T	T T	T T	G G	C C	C C	T T	C C	A A	G G	G G
Suffolk	ID1096	70.3068	1.72365	0.861826	T T	C T	C C	G G	C C	A A	A A	T T	C C	C C	A A	G G	G G	G G	G G	G G	A A	C C	C C	A A	G G	C C	C C	C C	C C	C C	G G	C C	T T	G G	C C	T T	T T	T T	T T	T T	T T	G G	C C	C C	T T	C C	A A	G G	G G
Suffolk	ID1098	78.4715	11.612	2.32239	T T	NA	C C	G G	C C	A A	A A	T T	C C	C C	A A	G G	G G	G G	G G	G G	A A	C C	C C	A A	G G	C C	C C	C C	C C	C C	G G	C C	T T	G G	C C	T T	T T	T T	T T	T T	T T	G G	C C	C C	T T	C C	A A	G G	G G
Suffolk	ID1099	74.8427	8.89041	1.77808	T T	C C	C T	A G	C T	A C	A G	C T	C T	C C	A A	G G	G G	A G	A G	A G	A G	C T	C T	A C	A G	C T	C C	C T	C T	C T	A G	C T	T T	A G	C T	C T	G T	C T	T T	C T	C T	A G	A C	C T	C T	C T	A G	A G	A G
Suffolk	ID1100	77.5643	19.4138	2.77339	T T	C T	C C	G G	C C	A A	A A	T T	C C	C C	A A	G G	G G	G G	G G	G G	A A	C C	C C	A A	G G	C C	C C	C C	C C	C C	G G	C C	T T	G G	C C	T T	T T	T T	T T	T T	T T	G G	C C	C C	T T	C C	A A	G G	G G
Suffolk	ID1101	69.3996	7.3482	2.4494	T T	C C	C C	G G	C C	A A	A A	T T	C C	C C	A A	G G	G G	G G	G G	G G	A A	C C	C C	A A	G G	C C	C C	C C	C C	C C	G G	C C	T T	G G	C C	T T	T T	T T	T T	T T	T T	G G	C C	C C	T T	C C	A A	G G	G G
Suffolk	ID1103	66.6781	12.882	2.5764	T T	C C	C C	G G	C C	A A	A A	T T	C C	C C	A A	G G	G G	G G	G G	G G	A A	C C	C C	A A	G G	C C	C C	C C	C C	C C	G G	C C	T T	G G	C C	T T	T T	T T	T T	T T	T T	G G	C C	C C	T T	C C	A A	G G	G G
Suffolk	ID1105	75.7499	12.7913	3.19783	T T	C T	C T	A G	C T	A C	A G	C T	C T	C C	A A	G G	G G	A G	A G	A G	A G	C T	C T	A C	A G	C T	C C	C T	C T	C T	A G	C T	T T	A G	C T	C T	G T	C T	T T	C T	C T	A G	A C	C T	C T	C T	A G	A G	A G
Suffolk	ID1108	81.6466	21.5003	3.07147	T T	C C	C C	G G	C C	A A	A A	T T	C C	C C	A A	G G	G G	G G	G G	G G	A A	C C	C C	A A	G G	C C	C C	C C	C C	C C	G G	C C	T T	G G	C C	T T	T T	T T	T T	T T	T T	G G	C C	C C	T T	C C	A A	G G	G G
Suffolk	ID1110	84.3682	18.5066	3.08443	T T	C T	C C	G G	C C	A A	A A	T T	C C	C C	A A	G G	G G	G G	G G	G G	A A	C C	C C	A A	G G	C C	C C	C C	C C	C C	G G	C C	T T	G G	C C	T T	T T	T T	T T	T T	T T	G G	C C	C C	T T	C C	A A	G G	G G
Suffolk	ID1111	92.9864	11.3398	1.88997	T T	C C	C C	G G	C C	A A	A A	T T	C C	C C	A A	G G	G G	G G	G G	G G	A A	C C	C C	A A	G G	C C	C C	C C	C C	C C	G G	C C	T T	G G	C C	T T	T T	T T	T T	T T	T T	G G	C C	C C	T T	C C	A A	G G	G G
Suffolk	ID1112	75.7499	8.98113	2.24528	T T	C C	C T	A G	C C	A A	A G	T T	C C	C C	A G	G G	A G	G G	G G	G G	A A	C C	C C	A C	G G	C C	C C	C C	C C	C C	G G	C C	T T	G G	C C	T T	T T	T T	G T	T T	T T	G G	C C	C C	T T	C C	A A	G G	G G
Suffolk	ID1114	75.7499	14.8778	2.47964	T T	NA	C C	G G	C C	A A	A A	T T	C C	C C	A A	G G	G G	G G	G G	G G	A A	C C	C C	A A	G G	C C	C C	C C	C C	C C	G G	C C	T T	G G	C C	T T	T T	T T	T T	T T	T T	G G	C C	C C	T T	C C	A A	G G	G G
Suffolk	ID1118	68.0389	12.0656	2.41311	T T	C C	C C	G G	C C	A A	A A	T T	C C	C C	A A	G G	G G	G G	G G	G G	A A	C C	C C	A A	G G	C C	C C	C C	C C	C C	G G	C C	T T	G G	C C	T T	T T	T T	T T	T T	T T	G G	C C	C C	T T	C C	A A	G G	G G
Suffolk	ID1122	78.0179	11.5212	2.30425	T T	C C	C C	G G	C C	A A	A A	T T	C C	C C	A A	G G	G G	G G	G G	G G	A A	C C	C C	A A	G G	C C	C C	C C	C C	C C	G G	C C	T T	G G	C C	T T	T T	T T	T T	T T	T T	G G	C C	C C	T T	C C	A A	G G	G G
Suffolk	ID1123	59.8742	10.0698	2.01395	T T	C T	C T	A G	C T	A C	A G	C T	C T	C C	A A	G G	G G	A G	A G	A G	A G	C T	C T	A C	A G	C T	C C	C T	C T	C T	A G	C T	T T	A G	C T	C T	G T	C T	T T	C T	C T	A G	A C	C T	C T	C T	A G	A G	A G
[truncated: 544 more columns]

## Sheet: Sheet 8_LFW_AFW_GWAS_Iterations
SNP	rsID	Chr	Pos	A1	A2	Freq	PLEW p	LFW p	AFW p	LFW (W/out PLEW) p	AFW (W/out PLEW) p
oar3_OAR1_103441378	rs421331549	1	104867194	T	C	0.343861	0.100646	0.000278467	3.37538e-06	7.88676e-05	7.18925e-07
oar3_OAR1_103451160	rs407174590	1	104876990	C	T	0.341333	0.710726	0.000398129	6.27357e-07	0.000444515	1.06936e-06
oar3_OAR4_105306184	rs423559749	4	106967335	A	G	0.034188	0.19087	4.86585e-07	0.108128	6.77099e-06	0.277325
oar3_OAR11_26871682	rs161045311	11	27131851	T	A	0.479964	2.475e-08	0.201923	0.931275	0.00728195	0.137253
oar3_OAR11_26872220	rs430590929	11	27132389	C	T	0.481745	3.45288e-08	0.157112	0.907539	0.00509062	0.151749
s72626.1	rs161045330	11	27132449	T	C	0.480889	1.81519e-08	0.19151	0.934137	0.00638459	0.132228
oar3_OAR11_26875222	rs161045389	11	27135432	C	A	0.491996	1.73341e-08	0.215862	0.852242	0.00777061	0.0786951
oar3_OAR11_26890263	rs401081841	11	27150195	A	G	0.480889	1.81519e-08	0.19151	0.934137	0.00638459	0.132228
oar3_OAR11_26893729	rs419921875	11	27153661	G	A	0.480821	1.78401e-08	0.191831	0.93207	0.00638556	0.132619
oar3_OAR11_26915553	rs421850429	11	27175522	T	C	0.479556	2.6397e-08	0.178834	0.988342	0.0060077	0.120579
OAR11_28473036.1	rs162128226	11	27199959	C	T	0.396783	1.83258e-09	0.306917	0.639502	0.0104948	0.0309381
oar3_OAR11_26941564	rs417779412	11	27201632	A	C	0.388889	5.87513e-09	0.375806	0.744622	0.0174867	0.0493347
oar3_OAR11_26956223	rs399877817	11	27215959	A	G	0.473778	3.16324e-07	0.14798	0.927741	0.00653373	0.131739
oar3_OAR11_26957648	rs161046190	11	27217384	C	T	0.488444	1.45654e-07	0.144492	0.843288	0.00556506	0.0986064
oar3_OAR11_27002345	rs426045550	11	27262177	A	G	0.432444	8.25776e-08	0.117041	0.44374	0.00356329	0.0246358
oar3_OAR11_27010017	rs425193551	11	27269772	T	C	0.432324	8.4744e-08	0.118423	0.448734	0.00364354	0.0252534
oar3_OAR11_27858446	rs161050016	11	28113457	G	C	0.469751	3.56854e-07	0.462652	0.964584	0.0428988	0.149698
oar3_OAR11_28128527	rs420045693	11	28383822	C	T	0.385209	2.66259e-08	0.305297	0.91662	0.0149004	0.10091
oar3_OAR11_28530911	rs420358530	11	28784756	A	G	0.449333	2.81978e-07	0.404558	0.358004	0.0325628	0.586894
oar3_OAR23_32915896	rs401427029	23	32984219	C	A	0.414667	0.710966	8.86253e-08	5.72293e-06	1.49724e-07	9.99087e-06
oar3_OAR23_42697688	rs418816169	23	42855873	C	T	0.266222	0.232977	7.65353e-05	4.73238e-07	4.01376e-05	2.97427e-07
oar3_OAR23_42702062	rs407948628	23	42860169	G	A	0.388	0.264414	0.00126859	9.85971e-07	0.000721274	7.40122e-07
oar3_OAR23_44754752	rs430733414	23	44917577	A	G	0.334833	0.0565086	1.82372e-05	3.99481e-07	3.76514e-06	9.02116e-08
oar3_OAR23_44773374	rs403221986	23	44936182	T	C	0.282725	0.0703549	0.000117528	5.38874e-08	2.88908e-05	1.15502e-08
oar3_OAR23_44775430	rs427745519	23	44938238	T	C	0.34	0.256123	0.000187975	4.73338e-08	0.00010092	3.46828e-08
oar3_OAR23_44814782	rs413519109	23	44977724	C	A	0.270053	0.518358	0.000736479	3.36716e-07	0.00213162	4.048e-06
